# Supplementary material for: Inhibition of cyclo-oxygenase 2 reduces tumor metastasis and inflammatory signaling during blockade of vascular endothelial growth factor
Source: Vasc Cell. 2011 Oct 6;3:22. doi: 10.1186/2045-824X-3-22 (PMC3198683; doi:10.1186/2045-824X-3-22)
Supplement: Additional file 1 — Table S1. LimmaAnnotated.xls: Differential gene expression was computed using an Empirical Bayesian model implemented in the Limma package. Briefly, we analyzed microarray data obtained using HG-U133A GeneChips (Affymetrix, Santa Clara, CA) to investigate gene expression in xenografts. Raw CEL files were processed using Bioconductor packages in an R environment http://www.bioconductor.org). Quality controls were performed by inspecting Affymetrix® metrics using the simpleaffy package. Probe level signals were then background-corrected, normalized, and summarized using the GC-RMA function, and differential gene expression then computed as above. [file 2045-824X-3-22-S1.XLS]

## Sheet: LimmaAnnotated
ProbesetID	Symbol	Description	Gene	Cytoband	logFC	AveExpr	t	PValue	adjPVal	B	A13CEL	A14CEL	A22CEL	AX14CEL	AX18CEL	AX1-BCEL	AX7CEL
202499_s_at	SLC2A3	solute carrier family 2 (facilitated glucose transporter), member 3	6515	12p13.3	-1.79536	5.02368	-10.7762	7.82374e-06	0.129174	2.85377	3.83736	4.22243	3.9335	6.09034	5.57271	5.85492	5.65452
203198_at	CDK9	cyclin-dependent kinase 9	1025	9q34.1	1.31121	4.02832	10.1932	1.1597e-05	0.129174	2.65149	4.699	4.8334	4.80036	3.37833	3.66718	3.53601	3.28396
203968_s_at	CDC6	cell division cycle 6 homolog (S. cerevisiae)	990	17q21.3	1.54824	5.69741	8.43912	4.32104e-05	0.219846	1.89371	6.43479	6.70017	6.61139	5.39125	4.71884	4.85167	5.17374
214507_s_at	EXOSC2	exosome component 2	23404	9q34	2.12497	4.532	8.38699	4.50874e-05	0.219846	1.86714	5.41501	5.62117	6.20261	4.12996	3.52559	3.3089	3.52073
213922_at	TTBK2	tau tubulin kinase 2	146057	15q15.2	-1.85902	4.50431	-7.90729	6.73867e-05	0.219846	1.6097	3.12877	3.7438	3.45345	5.13547	5.21161	5.01792	5.83911
209231_s_at	DCTN5	dynactin 5 (p25)	84516	16p12.1	1.2049	3.53256	7.85166	7.06918e-05	0.219846	1.57827	4.41338	4.04441	4.20542	3.00648	3.27955	2.97893	2.79974
212514_x_at	DDX3X	DEAD (Asp-Glu-Ala-Asp) box polypeptide 3, X-linked	1654	Xp11.3-p11.23	1.51852	6.13863	7.82972	7.20445e-05	0.219846	1.56579	6.59165	7.15787	7.26953	5.51762	5.2195	5.57883	5.63539
212936_at	FAM172A	family with sequence similarity 172, member A	83989	5q15	-1.42225	7.37362	-7.72449	7.89499e-05	0.219846	1.50515	6.70076	6.56234	6.41963	8.37077	7.95901	7.624	7.97886
206487_at	UNC84A	unc-84 homolog A (C. elegans)	23353	7p22.3	-1.72725	4.04799	-7.40506	0.000104886	0.236195	1.31335	3.37089	2.91129	2.90079	4.23116	5.07482	4.99461	4.85238
210639_s_at	ATG5	ATG5 autophagy related 5 homolog (S. cerevisiae)	9474	6q21	1.96215	3.55266	7.32846	0.000112441	0.236195	1.26556	4.68878	4.37884	4.95403	3.37283	2.30002	2.62069	2.55341
202377_at					0.887443	5.95671	7.28844	0.000116629	0.236195	1.2403	6.39709	6.37916	6.61522	5.4727	5.48413	5.65362	5.69507
203016_s_at	SSX2IP	synovial sarcoma, X breakpoint 2 interacting protein	117178	1p22.3	1.33511	5.08609	7.16012	0.000131277	0.241832	1.15799	6.19613	5.80112	5.54979	4.41913	4.58803	4.29671	4.75174
213605_s_at	LOC100134401	hypothetical protein LOC100134401	100134401		-1.32848	7.63979	-7.08254	0.000141124	0.241832	1.10721	6.8704	6.70111	7.07047	8.54713	8.25418	8.21493	7.82032
208097_s_at	TMX1	thioredoxin-related transmembrane protein 1	81542	14q22.1	1.81245	4.25898	6.95779	0.000158734	0.249443	1.02394	4.93199	5.42864	5.52335	4.05634	3.12778	3.5663	3.17843
215006_at					-1.49529	5.35545	-6.89845	0.00016796	0.249443	0.983615	4.21447	4.89041	4.39813	5.85687	6.374	5.71449	6.03981
201663_s_at	SMC4	structural maintenance of chromosomes 4	10051	3q26.1	1.9067	6.98616	6.81347	0.000182233	0.253726	0.925039	7.80109	8.12444	8.30158	6.8456	6.26105	5.79984	5.7695
208832_at	ATXN10	ataxin 10	25814	22q13.31	0.827586	5.25649	6.59903	0.000224649	0.265492	0.772845	5.66151	5.76509	5.76158	5.09847	4.76476	4.97025	4.77374
203647_s_at	FDX1	ferredoxin 1	2230	11q22	0.941588	7.89585	6.59667	0.000225174	0.265492	0.771134	8.58178	8.33317	8.38674	7.73272	7.28307	7.40979	7.54366
219979_s_at	C11orf73	chromosome 11 open reading frame 73	51501	11q14.2	0.89644	5.36666	6.55849	0.000233847	0.265492	0.74335	5.82853	5.88119	5.92702	5.27292	4.93563	4.89539	4.82596
216607_s_at	CYP51A1	cytochrome P450, family 51, subfamily A, polypeptide 1	1595	7q21.2	1.82021	6.51717	6.53926	0.000238355	0.265492	0.729278	7.09361	7.8837	7.69455	6.14164	5.21374	5.57823	6.01469
204887_s_at	PLK4	polo-like kinase 4 (Drosophila)	10733	4q28	1.35929	4.08383	6.43306	0.000265067	0.274999	0.6506	4.64147	4.82174	5.11851	3.77849	3.61396	3.00963	3.60305
211962_s_at	ZFP36L1	zinc finger protein 36, C3H type-like 1	677	14q22-q24	-0.738313	8.9966	-6.36567	0.000283739	0.274999	0.59982	8.57124	8.54562	8.60726	9.13559	9.30968	9.34671	9.46009
221881_s_at	CLIC4	chloride intracellular channel 4	25932	1p36.11	1.13657	4.51644	6.13897	0.000358133	0.274999	0.424039	5.09939	4.91259	5.48574	4.17889	4.1262	3.69259	4.11967
209210_s_at	FERMT2	fermitin family homolog 2 (Drosophila)	10979	14q22.2	1.39489	4.456	6.102	0.000372209	0.274999	0.394632	5.62816	5.22668	4.9044	3.9301	4.17579	3.89873	3.42813
202706_s_at	UMPS	uridine monophosphate synthetase	7372	3q13	0.74502	6.40506	6.09704	0.000374143	0.274999	0.390671	6.93211	6.79877	6.76147	6.17494	6.21576	5.9046	6.04775
203664_s_at	POLR2D	polymerase (RNA) II (DNA directed) polypeptide D	5433	2q21	1.32625	5.93969	6.06527	0.000386803	0.274999	0.365208	6.56339	6.50149	7.02775	5.78632	5.12702	5.07801	5.49381
214007_s_at	TWF1	twinfilin, actin-binding protein, homolog 1 (Drosophila)	5756	12q12	2.076	3.75508	6.06178	0.000388224	0.274999	0.362397	5.13365	4.79331	4.89714	3.69662	2.74647	2.94099	2.0774
219600_s_at	TMEM50B	transmembrane protein 50B	757	21q22.11	1.39354	3.48868	6.05592	0.000390621	0.274999	0.35768	4.37163	3.97245	4.51087	3.00227	3.05489	2.34705	3.16158
210018_x_at	MALT1	mucosa associated lymphoid tissue lymphoma translocation gene 1	10892	18q21	0.688582	3.05191	6.05202	0.000392223	0.274999	0.354541	3.5251	3.39372	3.41734	2.78572	2.65792	2.67607	2.9075
219654_at	PTPLA	protein tyrosine phosphatase-like (proline instead of catalytic arginine), member A	9200	10p14-p13	0.739728	3.54534	6.05114	0.000392589	0.274999	0.353827	3.84763	3.95571	4.10078	3.08733	3.25987	3.19287	3.37316
213418_at	HSPA6	heat shock 70kDa protein 6 (HSP70B')	3310	1q23	2.78034	5.70391	5.95657	0.000433856	0.274999	0.276882	6.33096	7.20731	8.33978	4.67909	4.66073	4.88346	3.82606
203017_s_at	SSX2IP	synovial sarcoma, X breakpoint 2 interacting protein	117178	1p22.3	1.03405	3.64008	5.95173	0.000436096	0.274999	0.272902	4.15852	4.3211	4.2133	3.24489	3.2777	2.7856	3.47949
220892_s_at	PSAT1	phosphoserine aminotransferase 1	29968	9q21.2	2.24922	4.67152	5.93173	0.000445476	0.274999	0.25644	5.71984	5.70577	6.44476	4.72336	3.37758	3.35064	3.37868
212851_at	DCUN1D4	DCN1, defective in cullin neddylation 1, domain containing 4 (S. cerevisiae)	23142	4q12	0.790313	2.34302	5.90808	0.000456867	0.274999	0.236876	2.59313	2.74241	3.04833	2.00235	2.05019	1.94648	2.01822
222380_s_at	PDCD6	programmed cell death 6	10016	5p15.33	-2.87269	6.55505	-5.85349	0.0004844	0.274999	0.191396	4.30849	6.09462	4.33741	7.23867	8.47025	7.48037	7.95551
218375_at	NUDT9	nudix (nucleoside diphosphate linked moiety X)-type motif 9	53343	4q22.1	1.02431	4.50477	5.85155	0.000485415	0.274999	0.189767	4.88833	5.12457	5.25737	4.44102	3.89296	4.05508	3.87408
203622_s_at	PNO1	partner of NOB1 homolog (S. cerevisiae)	56902	2p14	1.58112	5.91177	5.82214	0.000501047	0.274999	0.165051	6.78773	6.6351	7.02298	5.91846	5.2992	4.82352	4.89543
202932_at	YES1	v-yes-1 Yamaguchi sarcoma viral oncogene homolog 1	7525	18p11.31-p11.21	0.911979	7.79224	5.80764	0.000508956	0.274999	0.152819	8.14516	8.53056	8.2644	7.56228	7.59001	7.22515	7.22814
212335_at	GNS	glucosamine (N-acetyl)-6-sulfatase	2799	12q14	1.47889	4.9836	5.79838	0.000514083	0.274999	0.144983	5.65643	5.86973	5.95988	4.85185	3.84561	4.63848	4.06324
202157_s_at	CUGBP2	CUG triplet repeat, RNA binding protein 2	10659	10p13	-1.21678	3.64535	-5.78137	0.000523642	0.274999	0.130565	3.36071	2.93198	2.55746	4.12451	4.17468	3.93148	4.43665
201014_s_at	PAICS	phosphoribosylaminoimidazole carboxylase, phosphoribosylaminoimidazole succinocarboxamide synthetase	10606	4q12	1.01277	8.46536	5.75677	0.000537828	0.274999	0.109614	9.01747	8.8674	9.24741	8.39754	7.9248	8.02174	7.78119
205542_at	STEAP1	six transmembrane epithelial antigen of the prostate 1	26872	7q21	0.807109	7.95187	5.74683	0.000543673	0.274999	0.101131	8.54911	8.41716	8.27298	7.78351	7.3815	7.71817	7.5407
209786_at	HMGN4	high mobility group nucleosomal binding domain 4	10473	6p21.3	0.718252	8.2597	5.73372	0.000551502	0.274999	0.089901	8.71277	8.49942	8.7982	7.87043	7.85714	7.98293	8.09702
209629_s_at	NXT2	nuclear transport factor 2-like export factor 2	55916	Xq22.3	2.56895	5.04668	5.72917	0.000554244	0.274999	0.086003	6.3925	6.29667	6.8548	5.15736	3.15126	3.9677	3.50649
202024_at	ASNA1	arsA arsenite transporter, ATP-binding, homolog 1 (bacterial)	439	19q13.3	2.2127	5.9572	5.71769	0.000561239	0.274999	0.076139	7.05204	7.2219	7.39084	6.06994	5.03742	4.59246	4.33577
218059_at	ZNF706	zinc finger protein 706	51123	8q22.3	0.617876	8.05899	5.7063	0.000568269	0.274999	0.0663401	8.2835	8.47816	8.47453	7.81385	7.86325	7.75478	7.74487
202296_s_at	RER1	RER1 retention in endoplasmic reticulum 1 homolog (S. cerevisiae)	11079	1pter-q24	1.35819	6.82284	5.66413	0.000595176	0.274999	0.0298537	7.23134	7.58131	7.98419	6.67524	6.33745	5.97649	5.97385
206861_s_at	CGGBP1	CGG triplet repeat binding protein 1	8545	3p12-p11.1	1.02151	4.26841	5.60986	0.000631897	0.274999	-0.0175345	5.1195	4.62642	4.81048	4.12673	3.77236	3.89371	3.52967
201960_s_at	MYCBP2	MYC binding protein 2	23077	13q22	-0.853734	9.17859	-5.49847	0.000715376	0.274999	-0.116346	8.99123	8.60473	8.47626	9.37565	9.56319	9.5506	9.68847
212009_s_at	STIP1	stress-induced-phosphoprotein 1	10963	11q13	3.25973	5.68115	5.49278	0.000719962	0.274999	-0.121456	7.62334	7.47197	7.53622	5.98123	4.05323	3.99593	3.10609
219451_at	MSRB2	methionine sulfoxide reductase B2	22921	10p12	-1.45703	4.79864	-5.48314	0.000727796	0.274999	-0.130115	4.34579	3.79296	3.75939	5.01398	6.02287	5.20592	5.44954
204373_s_at	CEP350	centrosomal protein 350kDa	9857	1p36.13-q41	-0.752596	8.29188	-5.47947	0.000730805	0.274999	-0.133419	7.7945	7.9071	7.88387	8.83858	8.55868	8.69025	8.37016
212720_at	PAPOLA	poly(A) polymerase alpha	10914	14q32.31	1.98567	5.19057	5.4787	0.000731432	0.274999	-0.134105	6.14446	6.06208	6.76916	5.21206	3.63505	4.29416	4.217
213229_at	DICER1	dicer 1, ribonuclease type III	23405	14q32.13	-1.17282	9.31978	-5.4539	0.000752143	0.274999	-0.156481	8.84468	8.89104	8.21307	9.83642	10.0672	9.472	9.91408
214220_s_at	ALMS1	Alstrom syndrome 1	7840	2p13	-0.908837	7.40906	-5.43197	0.00077099	0.274999	-0.176348	6.7635	6.94444	6.96123	7.62228	7.78385	7.60271	8.18539
217777_s_at	PTPLAD1	protein tyrosine phosphatase-like A domain containing 1	51495	15q22.2	1.53779	7.02343	5.41466	0.000786243	0.274999	-0.192097	7.54273	8.12928	8.03449	6.98447	6.13755	6.49143	5.84404
204185_x_at	PPID	peptidylprolyl isomerase D	5481	4q31.3	0.888854	6.58291	5.40607	0.000793927	0.274999	-0.199922	6.92034	7.05691	7.29524	6.2055	5.9463	6.50383	6.15228
200669_s_at	UBE2D3	ubiquitin-conjugating enzyme E2D 3 (UBC4/5 homolog, yeast)	7323	4q24	1.38105	7.77761	5.39238	0.000806361	0.274999	-0.212435	8.23669	8.49745	8.9662	7.61286	6.9149	7.41248	6.80267
216532_x_at	LOC728344	similar to hCG1978918	728344	6p25.2	0.624498	3.30456	5.38091	0.000816937	0.274999	-0.222936	3.69362	3.52697	3.76365	3.1656	2.974	3.04961	2.95845
209714_s_at	CDKN3	cyclin-dependent kinase inhibitor 3	1033	14q22	0.692355	6.56154	5.36457	0.000832269	0.274999	-0.237937	7.0706	6.83173	6.96918	6.39514	6.34405	6.05175	6.26833
220199_s_at	AIDA	axin interactor, dorsalization associated	64853	1q41	1.71847	6.94347	5.36425	0.00083257	0.274999	-0.238229	7.54888	7.88373	8.34376	6.88854	5.81705	5.72481	6.39753
212003_at	C1orf144	chromosome 1 open reading frame 144	26099	1p36.13	1.2301	3.56013	5.34829	0.000847866	0.274999	-0.252933	4.20463	3.96966	4.61485	3.53953	2.91221	2.88987	2.79016
216733_s_at	GATM	glycine amidinotransferase (L-arginine:glycine amidinotransferase)	2628	15q21.1	0.994707	3.22405	5.33407	0.000861747	0.274999	-0.266063	3.56346	3.56724	4.24667	2.76594	2.69352	2.86356	2.86798
215150_at	YOD1	YOD1 OTU deubiquinating enzyme 1 homolog (S. cerevisiae)	55432	1q32.1	0.705824	2.40476	5.3083	0.000887565	0.274999	-0.289963	2.67072	2.95652	2.79703	2.29957	2.01327	1.95633	2.13991
203423_at	RBP1	retinol binding protein 1, cellular	5947	3q23	1.0319	8.30143	5.29413	0.000902118	0.274999	-0.30315	8.63783	9.0674	8.96803	7.76123	8.25531	7.88317	7.53704
201559_s_at	CLIC4	chloride intracellular channel 4	25932	1p36.11	2.55298	3.93599	5.29396	0.000902289	0.274999	-0.303303	4.72433	5.42943	6.03074	3.96813	2.45125	2.87982	2.06823
34697_at	LRP6	low density lipoprotein receptor-related protein 6	4040	12p11-p13	-0.8136	3.68969	-5.29013	0.000906267	0.274999	-0.306872	3.07747	3.37382	3.22302	3.97466	3.93392	4.36166	3.88325
220651_s_at	MCM10	minichromosome maintenance complex component 10	55388	10p13	1.38437	4.95635	5.2727	0.000924624	0.274999	-0.323153	5.50806	6.05478	5.67942	4.76539	4.74087	4.02251	3.92341
201296_s_at	WSB1	WD repeat and SOCS box-containing 1	26118	17q11.1	-0.897693	9.56064	-5.27049	0.000926983	0.274999	-0.325223	9.20061	9.17387	8.76854	9.9641	10.0323	10.1432	9.64184
203032_s_at	FH	fumarate hydratase	2271	1q42.1	1.46862	3.21874	5.25725	0.000941245	0.274999	-0.337635	4.0021	4.03685	4.1349	3.29573	2.02403	2.67595	2.36162
219217_at	NARS2	asparaginyl-tRNA synthetase 2, mitochondrial (putative)	79731	11q14.1	0.987286	7.19683	5.24454	0.000955166	0.274999	-0.34958	7.64851	7.52605	8.10842	7.05868	6.65229	6.5483	6.83556
202345_s_at	FABP5	fatty acid binding protein 5 (psoriasis-associated)	2171	8q21.13	0.738876	9.12181	5.24248	0.000957438	0.274999	-0.351514	9.50332	9.30787	9.82088	8.77417	8.82688	8.77008	8.84946
205909_at	POLE2	polymerase (DNA directed), epsilon 2 (p59 subunit)	5427	14q21-q22	0.911154	2.82928	5.22132	0.00098117	0.274999	-0.371461	3.49133	3.04856	3.50993	2.45861	2.72407	2.35775	2.21472
206241_at	KPNA5	karyopherin alpha 5 (importin alpha 6)	3841	6q22.2	1.0943	3.0676	5.21196	0.000991878	0.274999	-0.380312	3.64215	3.40084	4.03574	2.96071	2.69114	2.33984	2.40278
206194_at	HOXC6	homeobox C6	3223	12q13.3	-0.821944	7.71925	-5.19739	0.0010088	0.274999	-0.394118	7.11417	7.43421	7.20032	7.74983	8.12997	8.26845	8.1378
203418_at	CCNA2	cyclin A2	890	4q25-q31	1.47462	5.32121	5.18416	0.00102444	0.274999	-0.406688	5.85472	6.09756	6.53927	5.31671	4.57197	4.70418	4.16408
219924_s_at	ZMYM6	zinc finger, MYM-type 6	9204	1p34.2	1.12301	3.19403	5.16619	0.00104613	0.274999	-0.423818	3.81243	3.79554	3.89927	3.29676	2.41229	2.65296	2.48896
203337_x_at	ITGB1BP1	integrin beta 1 binding protein 1	9270	2p25.2	0.810177	3.90074	5.16461	0.00104805	0.274999	-0.425319	4.30384	4.40564	4.38162	3.43654	3.49789	3.9248	3.35485
209209_s_at	FERMT2	fermitin family homolog 2 (Drosophila)	10979	14q22.2	1.07658	2.20515	5.16305	0.00104995	0.274999	-0.426808	2.47284	2.70418	3.28398	1.971	1.54216	1.75098	1.71089
210667_s_at	C21orf33	chromosome 21 open reading frame 33	8209	21q22.3	1.73903	4.17606	5.16103	0.00105243	0.274999	-0.428738	4.66673	5.12152	5.72114	4.00385	3.20022	3.67463	2.84435
213599_at	OIP5	Opa interacting protein 5	11339	15q15.1	1.12685	6.42409	5.15254	0.00106292	0.274999	-0.436855	7.38032	7.03557	6.78812	6.33798	5.78713	5.58416	6.05535
209188_x_at	DR1	down-regulator of transcription 1, TBP-binding (negative cofactor 2)	1810	1p22.1	1.33942	4.4909	5.14808	0.00106848	0.274999	-0.441131	4.96433	5.34993	5.45458	4.56891	3.88171	3.65456	3.56227
214806_at	BICD1	bicaudal D homolog 1 (Drosophila)	636	12p11.2-p11.1	-0.918202	4.8818	-5.13398	0.00108625	0.274999	-0.454652	4.56864	4.24372	4.25899	5.32755	5.46557	5.4362	4.87197
202993_at	ILVBL	ilvB (bacterial acetolactate synthase)-like	10994	19p13.1	0.808897	5.70868	5.11953	0.0011048	0.274999	-0.468543	6.18445	6.11833	6.20995	5.3633	5.20042	5.72581	5.15851
207469_s_at	PIR	pirin (iron-binding nuclear protein)	8544	Xp22.2	1.25725	4.38651	5.10818	0.00111962	0.274999	-0.479487	4.99774	5.19557	5.1215	4.42104	3.97379	3.33447	3.66144
218073_s_at	TMEM48	transmembrane protein 48	55706	1p32.3	1.6306	5.43886	5.10303	0.00112641	0.274999	-0.484456	6.05249	6.59367	6.46572	5.60844	4.53848	4.30656	4.50665
210987_x_at	TPM1	tropomyosin 1 (alpha)	7168	15q22.1	0.77585	3.9073	5.09471	0.00113748	0.274999	-0.492494	4.39314	4.28513	4.37366	3.74934	3.73775	3.23153	3.58056
209139_s_at	PRKRA	protein kinase, interferon-inducible double stranded RNA dependent activator	8575	2q31.2	0.738944	7.69052	5.09452	0.00113774	0.274999	-0.492679	8.17302	7.92183	8.24347	7.43679	7.11724	7.53428	7.407
49452_at	ACACB	acetyl-Coenzyme A carboxylase beta	32	12q24.11	-1.38601	7.17439	-5.08843	0.00114592	0.274999	-0.498571	6.17618	6.24578	6.72518	7.38464	8.42816	7.49147	7.7693
200776_s_at	BZW1L1	basic leucine zipper and W2 domains 1 like 1	151579	3q13.31	0.942413	7.54399	5.07516	0.00116398	0.274999	-0.511443	7.97819	8.14013	8.12923	7.59483	6.83833	7.08482	7.04242
212396_s_at	KIAA0090	KIAA0090	23065	1p36.13	1.15879	6.17122	5.07505	0.00116413	0.274999	-0.511548	6.4502	6.7111	7.33885	5.89956	5.74256	5.66709	5.38916
214636_at	CALCB	calcitonin-related polypeptide beta	797	11p15.2-p15.1	0.679766	2.45085	5.06909	0.00117233	0.274999	-0.517331	2.87392	2.88502	2.75893	2.43101	2.05764	2.13074	2.01872
202427_s_at	BRP44	brain protein 44	25874	1q24	0.859465	6.83175	5.05856	0.001187	0.274999	-0.527575	7.59862	6.98205	7.38795	6.46396	6.46995	6.63025	6.28946
215832_x_at	PICALM	phosphatidylinositol binding clathrin assembly protein	8301	11q14	1.16072	3.03204	5.04539	0.00120563	0.274999	-0.540418	3.4487	3.85415	3.78306	3.02953	2.10989	2.64551	2.35341
202348_s_at	TOR1A	torsin family 1, member A (torsin A)	1861	9q34	0.996183	4.9648	5.04366	0.00120811	0.274999	-0.542108	5.61238	5.24791	5.74186	4.90007	4.63092	4.38252	4.23796
204186_s_at	PPID	peptidylprolyl isomerase D	5481	4q31.3	2.32592	5.13559	5.04107	0.00121182	0.274999	-0.544637	5.95848	6.58602	6.84957	5.41719	3.63957	3.84048	3.65784
221531_at	WDR61	WD repeat domain 61	80349	15q25.1	1.29664	4.91513	5.0361	0.00121897	0.274999	-0.549496	5.71238	5.22064	6.03517	4.8768	4.20056	4.32604	4.03429
201532_at	PSMA3	proteasome (prosome, macropain) subunit, alpha type, 3	5684	14q23	0.817183	8.81259	5.01582	0.00124865	0.274999	-0.569365	9.17415	9.12844	9.53607	8.75511	8.35526	8.44209	8.29702
216593_s_at	PIGC	phosphatidylinositol glycan anchor biosynthesis, class C	5279	1q23-q25	2.2331	4.98573	5.01475	0.00125022	0.274999	-0.570406	6.02572	6.2896	6.47002	5.31051	3.84912	3.63958	3.31553
204688_at	SGCE	sarcoglycan, epsilon	8910	7q21-q22	1.27931	3.47735	5.00541	0.00126418	0.274999	-0.579587	4.48903	3.68509	4.45102	3.13337	2.75507	2.56763	3.26022
211814_s_at	CCNE2	cyclin E2	9134	8q22.1	1.57028	2.5328	4.98537	0.0012947	0.274999	-0.599328	2.91941	3.16352	4.20738	2.10459	1.55267	2.075	1.70703
218890_x_at	MRPL35	mitochondrial ribosomal protein L35	51318	2p11.2	1.15521	7.38559	4.98358	0.00129747	0.274999	-0.601097	8.43922	7.7722	7.92572	7.251	6.60353	7.09409	6.61341
201305_x_at	ANP32B	acidic (leucine-rich) nuclear phosphoprotein 32 family, member B	10541	9q22.32	-0.717416	10.0223	-4.98103	0.00130142	0.274999	-0.603616	9.56029	9.50161	9.77506	10.1421	10.5922	10.3216	10.263
209149_s_at	TM9SF1	transmembrane 9 superfamily member 1	10548	14q11.2	1.20401	2.84914	4.97886	0.00130479	0.274999	-0.605759	3.33701	3.42374	3.85069	2.84308	2.1082	2.4487	1.93255
204331_s_at	MRPS12	mitochondrial ribosomal protein S12	6183	19q13.1-q13.2	1.58089	6.70636	4.96962	0.00131925	0.274999	-0.614892	7.34259	7.51188	7.97471	6.71586	6.1525	5.90224	5.34474
204023_at	RFC4	replication factor C (activator 1) 4, 37kDa	5984	3q27	0.659715	8.44993	4.96482	0.00132685	0.274999	-0.619652	8.9759	8.70717	8.79766	8.33517	7.9992	8.07649	8.25793
201627_s_at	INSIG1	insulin induced gene 1	3638	7q36	1.4935	5.2174	4.96362	0.00132875	0.274999	-0.620839	5.78768	5.9974	6.42739	5.20017	4.78051	4.34479	3.98382
212840_at	UBXN7	UBX domain protein 7	26043	3q29	-1.10504	8.79311	-4.93319	0.00137803	0.274999	-0.651072	8.136	8.34554	8.00345	9.07765	9.68999	9.48645	8.8127
221618_s_at	TAF9B	TAF9B RNA polymerase II, TATA box binding protein (TBP)-associated factor, 31kDa	51616	Xq13.1-q21.1	1.96782	3.56909	4.92254	0.00139576	0.274999	-0.661698	4.09476	5.0294	4.95653	3.60973	1.94997	2.74298	2.60027
220631_at	OSGEPL1	O-sialoglycoprotein endopeptidase-like 1	64172	2q32.2	1.00798	3.78388	4.91755	0.00140415	0.274999	-0.666679	4.31316	4.02453	4.74192	3.68395	3.15906	3.33729	3.22725
215113_s_at	SENP3	SUMO1/sentrin/SMT3 specific peptidase 3	26168	17p13	1.5565	5.12724	4.90936	0.00141803	0.274999	-0.674866	5.39961	6.21177	6.43863	4.81032	4.05926	4.86977	4.10132
201211_s_at	DDX3X	DEAD (Asp-Glu-Ala-Asp) box polypeptide 3, X-linked	1654	Xp11.3-p11.23	1.7076	3.6867	4.90579	0.00142413	0.274999	-0.678441	3.93106	5.1033	4.95305	3.38101	2.31755	2.96406	3.15687
211708_s_at	SCD	stearoyl-CoA desaturase (delta-9-desaturase)	6319	10q24.31	0.85302	2.4309	4.89705	0.00143921	0.274999	-0.687208	2.57809	3.10511	3.07182	2.17871	1.79714	2.10673	2.17871
200668_s_at	UBE2D3	ubiquitin-conjugating enzyme E2D 3 (UBC4/5 homolog, yeast)	7323	4q24	0.755271	9.31421	4.89452	0.0014436	0.274999	-0.689742	9.92962	9.53225	9.77551	9.26107	8.81268	8.93694	8.95139
213562_s_at	SQLE	squalene epoxidase	6713	8q24.1	2.23172	3.56033	4.87951	0.00146996	0.274999	-0.704824	3.89867	5.03454	5.57361	3.50702	2.23829	2.23651	2.43371
215322_at					-1.5571	6.86474	-4.87396	0.00147985	0.274999	-0.710416	6.20966	6.26155	5.45369	7.36075	8.29495	7.21007	7.26249
205709_s_at	CDS1	CDP-diacylglycerol synthase (phosphatidate cytidylyltransferase) 1	1040	4q21.23	-0.966179	3.53192	-4.87345	0.00148075	0.274999	-0.710925	2.88093	3.31305	2.74547	4.21474	4.12152	3.64824	3.79947
205401_at	AGPS	alkylglycerone phosphate synthase	8540	2q31.2	1.35978	3.36532	4.86957	0.00148772	0.274999	-0.714841	3.5528	4.26645	4.60777	3.25903	2.63618	2.57228	2.66275
218036_x_at	NMD3	NMD3 homolog (S. cerevisiae)	51068	3q26.1	1.3251	4.35042	4.86825	0.00149009	0.274999	-0.716168	5.08286	4.88233	5.35765	4.05727	3.82577	4.16885	3.07818
216493_s_at	IGF2BP3	insulin-like growth factor 2 mRNA binding protein 3	10643	7p11	0.771446	2.56189	4.86198	0.00150143	0.274999	-0.722497	2.88804	3.07988	3.04025	2.20359	2.09074	2.03981	2.59096
215095_at	ESD	esterase D/formylglutathione hydrolase	2098	13q14.1-q14.2	-1.974	4.60024	-4.85621	0.00151194	0.274999	-0.72832	3.77398	4.14864	2.4941	5.71231	4.89337	5.38136	5.79792
214948_s_at	TMF1	TATA element modulatory factor 1	7110	3p21-p12	-0.939277	8.45727	-4.82847	0.00156364	0.274999	-0.75642	7.70396	8.18428	7.87336	8.67832	9.28587	8.79673	8.67832
209389_x_at	DBI	diazepam binding inhibitor (GABA receptor modulator, acyl-Coenzyme A binding protein)	1622	2q12-q21	0.74261	8.82022	4.82548	0.00156934	0.274999	-0.759462	9.3527	9.14127	9.23975	8.7423	8.49139	8.58858	8.18559
202143_s_at	COPS8	COP9 constitutive photomorphogenic homolog subunit 8 (Arabidopsis)	10920	2q37.3	2.01558	6.0264	4.80739	0.00160423	0.274999	-0.777869	7.02308	6.89368	7.6177	6.33772	4.71512	4.77307	4.82439
201453_x_at	RHEB	Ras homolog enriched in brain	6009	7q36	0.893712	9.45732	4.79391	0.00163079	0.274999	-0.791625	10.013	9.76817	10.1229	9.38974	8.78303	9.26193	8.86248
208677_s_at	BSG	basigin (Ok blood group)	682	19p13.3	1.32254	8.65583	4.79373	0.00163116	0.274999	-0.791817	8.77295	9.49041	9.97132	8.37771	8.01006	8.0931	7.87524
202753_at	PSMD6	proteasome (prosome, macropain) 26S subunit, non-ATPase, 6	9861	3p14.1	0.601327	8.32606	4.79356	0.0016315	0.274999	-0.791989	8.66315	8.52135	8.82452	8.23215	8.03421	8.04324	7.9638
201823_s_at	RNF14	ring finger protein 14	9604	5q23.3-q31.1	1.44726	3.66415	4.79136	0.00163588	0.274999	-0.79424	4.16572	4.51943	4.7883	3.73202	2.4837	2.79718	3.16267
221677_s_at	DONSON	downstream neighbor of SON	29980	21q22.1	0.804646	6.96674	4.78472	0.00164919	0.274999	-0.801033	7.11679	7.44801	7.7148	6.77079	6.57511	6.43306	6.70859
218782_s_at	ATAD2	ATPase family, AAA domain containing 2	29028	8q24.13	1.08736	5.37933	4.78115	0.00165637	0.274999	-0.80468	6.26026	5.87303	5.86873	5.12812	4.33646	5.05444	5.13426
201689_s_at	TPD52	tumor protein D52	7163	8q21	1.32719	6.21332	4.77592	0.001667	0.274999	-0.810044	6.73775	6.97941	7.198	6.0599	4.97404	6.01323	5.53094
205123_s_at	TMEFF1	transmembrane protein with EGF-like and two follistatin-like domains 1	8577	9q31	1.83093	4.25373	4.7647	0.00169003	0.274999	-0.821561	5.42852	4.7355	5.73591	4.30338	3.57753	3.22784	2.76743
216682_s_at	FAM48A	family with sequence similarity 48, member A	55578	13q13.3	-1.5217	5.31328	-4.75645	0.00170717	0.274999	-0.830037	4.69033	4.63544	4.00545	5.84026	6.67271	5.33872	6.01005
217881_s_at	CDC27	cell division cycle 27 homolog (S. cerevisiae)	996	17q12-q23.2	1.31255	3.68643	4.75226	0.00171595	0.274999	-0.83435	4.67017	4.24632	4.39289	3.87335	2.99774	2.79888	2.82567
222310_at	SFRS15	splicing factor, arginine/serine-rich 15	57466	21q22.1	-1.73649	4.95391	-4.73926	0.00174352	0.274999	-0.84775	4.61741	3.88947	3.37802	5.06033	5.96292	5.50475	6.2645
221899_at	N4BP2L2	NEDD4 binding protein 2-like 2	10443	13q13.1	-1.39621	8.29006	-4.73372	0.00175543	0.274999	-0.853476	7.91172	7.65509	6.90989	8.78195	9.35591	8.99608	8.41981
209773_s_at	RRM2	ribonucleotide reductase M2 polypeptide	6241	2p25-p24	0.754607	9.54195	4.72944	0.00176467	0.274999	-0.857892	10.1302	9.92624	9.86302	9.37968	9.39273	8.87888	9.22291
216652_s_at	DR1	down-regulator of transcription 1, TBP-binding (negative cofactor 2)	1810	1p22.1	1.16629	4.02197	4.71485	0.00179662	0.274999	-0.873	4.70783	4.44305	4.91441	4.08164	3.03576	3.54319	3.42794
200739_s_at	SUMO3	SMT3 suppressor of mif two 3 homolog 3 (S. cerevisiae)	6612	21q22.3	1.38113	5.75208	4.70897	0.00180968	0.274999	-0.879102	6.24372	6.58504	6.79514	5.83909	4.96086	5.25174	4.58899
211061_s_at	MGAT2	mannosyl (alpha-1,6-)-glycoprotein beta-1,2-N-acetylglucosaminyltransferase	4247	14q21	1.15132	3.86583	4.7071	0.00181385	0.274999	-0.881039	4.23006	4.30272	5.03839	3.73456	3.36208	3.02344	3.36952
201835_s_at	PRKAB1	protein kinase, AMP-activated, beta 1 non-catalytic subunit	5564	12q24.1	1.24575	3.28944	4.70337	0.00182219	0.274999	-0.884908	3.83894	3.70704	4.45791	3.30775	2.7133	2.61834	2.38281
200630_x_at	SET	SET nuclear oncogene	6418	9q34	-0.697453	10.6319	-4.70094	0.00182767	0.274999	-0.887438	10.3221	10.4056	9.97245	10.7186	11.0197	11.0013	10.9838
209284_s_at	C3orf63	chromosome 3 open reading frame 63	23272	3p14.3	0.853837	5.87474	4.6978	0.00183475	0.274999	-0.890698	6.47959	6.35009	6.25825	5.72182	5.43055	5.10759	5.77526
218582_at	MARCH5	membrane-associated ring finger (C3HC4) 5	54708	10q23.32	1.42327	5.24874	4.69695	0.00183668	0.274999	-0.891582	5.92322	5.70726	6.55563	5.14207	4.57328	4.82149	4.01824
216591_s_at	SDHC	succinate dehydrogenase complex, subunit C, integral membrane protein, 15kDa	6391	1q23.3	1.77011	6.30744	4.67996	0.0018756	0.274999	-0.909272	7.33242	7.11414	7.51023	6.55812	5.33751	5.51303	4.78664
202444_s_at	ERLIN1	ER lipid raft associated 1	10613	10q21-q22	1.33662	2.52187	4.67133	0.00189572	0.274999	-0.918283	2.94971	3.28986	3.61738	2.67439	1.65557	1.79754	1.66863
222214_at					-1.61484	6.40685	-4.66993	0.00189901	0.274999	-0.919746	5.84648	5.85535	4.75041	6.69576	7.47192	6.71877	7.50926
217202_s_at	GLUL	glutamate-ammonia ligase (glutamine synthetase)	2752	1q31	2.14167	4.65493	4.66709	0.00190571	0.274999	-0.922719	5.03535	6.00641	6.59448	4.63524	3.845	3.11385	3.35419
208054_at	HERC4	hect domain and RLD 4	26091	10q21.3	-0.913456	1.9502	-4.66123	0.00191958	0.274999	-0.928845	1.37121	1.59658	1.31689	2.03656	2.2575	2.81683	2.25583
201847_at	LIPA	lipase A, lysosomal acid, cholesterol esterase	3988	10q23.2-q23.3	0.846357	5.34916	4.6406	0.0019693	0.274999	-0.950468	5.77219	5.82148	5.9047	5.38656	4.96723	4.98193	4.61002
209593_s_at	TOR1B	torsin family 1, member B (torsin B)	27348	9q34	0.872235	5.50928	4.63713	0.00197782	0.274999	-0.954118	5.87064	6.34963	5.80283	5.26328	5.33149	5.13716	4.80994
320_at	PEX6	peroxisomal biogenesis factor 6	5190	6p21.1	1.22177	4.46221	4.63229	0.00198974	0.274999	-0.959206	4.91089	5.24567	5.32455	4.11978	4.46551	3.83023	3.33886
202613_at	CTPS	CTP synthase	1503	1p34.1	0.89963	8.05499	4.62858	0.00199893	0.274999	-0.963108	8.29905	8.4957	8.91242	7.81134	7.9149	7.56966	7.38182
209109_s_at	TSPAN6	tetraspanin 6	7105	Xq22	1.2317	7.82741	4.62515	0.00200747	0.274999	-0.966717	8.22068	8.55796	8.81507	7.95761	7.24286	7.02074	6.97696
213956_at	CEP350	centrosomal protein 350kDa	9857	1p36.13-q41	-1.67891	7.0341	-4.62415	0.00200998	0.274999	-0.967773	6.7561	6.23134	5.23672	7.54441	8.28248	7.67771	7.50996
210541_s_at	TRIM27	tripartite motif-containing 27	5987	6p22	1.85236	4.67081	4.62157	0.00201645	0.274999	-0.970496	5.39896	5.59717	6.19179	4.88607	3.93696	3.43368	3.25106
200722_s_at	CAPRIN1	cell cycle associated protein 1	4076	11p13	1.43983	8.41591	4.61998	0.00202043	0.274999	-0.972165	8.8525	9.2524	9.61111	8.45977	7.34945	7.99632	7.38982
217785_s_at	YKT6	YKT6 v-SNARE homolog (S. cerevisiae)	10652	7p15.1	1.29867	3.04291	4.61189	0.00204088	0.274999	-0.980696	3.39217	4.1455	3.81735	2.98379	2.42983	2.63356	1.89818
208910_s_at	C1QBP	complement component 1, q subcomponent binding protein	708	17p13.3	1.13102	10.0508	4.60839	0.00204981	0.274999	-0.984397	10.58	10.6662	10.8451	9.98497	9.58069	9.76895	8.92979
207724_s_at	SPAST	spastin	6683	2p24-p21	0.948164	4.85473	4.59571	0.00208249	0.274999	-0.997808	5.33166	5.39157	5.46639	4.72818	4.0247	4.79746	4.24316
216705_s_at	ADA	adenosine deaminase	100	20q12-q13.11	1.19881	4.47554	4.59429	0.00208618	0.274999	-0.999311	4.77951	5.19726	5.50496	4.08875	4.33011	4.04553	3.38266
215936_s_at	KIAA1033	KIAA1033	23325	12q24.11	1.15348	3.01472	4.59345	0.00208835	0.274999	-1.00019	3.99043	3.26598	3.76515	2.57872	2.54555	2.93259	2.02465
203105_s_at	DNM1L	dynamin 1-like	10059	12p11.21	0.578618	7.13197	4.58256	0.00211697	0.274999	-1.01174	7.67166	7.37871	7.33744	6.91998	6.84096	6.79093	6.98408
200889_s_at	SSR1	signal sequence receptor, alpha	6745	6p24.3	1.20947	6.33654	4.58023	0.00212313	0.274999	-1.01421	6.50886	7.14011	7.43403	6.06049	5.90855	5.3268	5.97694
202609_at	EPS8	epidermal growth factor receptor pathway substrate 8	2059	12q13	0.712164	3.56019	4.58023	0.00212313	0.274999	-1.01421	4.27155	3.652	3.97786	3.22796	3.24284	3.28972	3.25938
209608_s_at	ACAT2	acetyl-Coenzyme A acetyltransferase 2	39	6q25.3	0.756801	7.97223	4.57564	0.00213536	0.274999	-1.01909	8.54279	8.21898	8.45229	7.71823	7.96329	7.47042	7.4396
210813_s_at	XRCC4	X-ray repair complementing defective repair in Chinese hamster cells 4	7518	5q13-q14	0.959886	2.76904	4.5711	0.00214753	0.274999	-1.02391	3.79561	2.91344	3.24359	2.19793	2.37652	2.52153	2.33466
219837_s_at	CYTL1	cytokine-like 1	54360	4p16-p15	0.690252	1.9953	4.57021	0.00214993	0.274999	-1.02486	2.3107	2.14674	2.71176	1.71354	1.66517	1.76465	1.65457
207495_at	RAB28	RAB28, member RAS oncogene family	9364	4p15.33	0.644567	3.30838	4.56187	0.0021725	0.274999	-1.03373	3.41285	3.7682	3.84905	3.0142	3.15864	2.90689	3.04881
200769_s_at	MAT2A	methionine adenosyltransferase II, alpha	4144	2p11.2	1.76256	3.58551	4.55958	0.00217875	0.274999	-1.03618	4.19675	4.54496	5.03636	3.54559	1.87628	2.93831	2.96034
208092_s_at	FAM49A	family with sequence similarity 49, member A	81553	2p24.3	0.861246	3.09147	4.55919	0.00217981	0.274999	-1.03659	3.1941	3.77728	3.77944	2.84258	2.93185	2.58955	2.52547
205070_at	ING3	inhibitor of growth family, member 3	54556	7q31	-0.971005	7.25139	-4.55786	0.00218345	0.274999	-1.03801	6.88405	6.8653	6.34023	7.7151	8.02709	7.28769	7.64024
209046_s_at	GABARAPL2	GABA(A) receptor-associated protein-like 2	11345	16q22.3-q24.1	0.747998	8.44311	4.55783	0.00218352	0.274999	-1.03804	8.75696	8.80799	9.04666	8.42594	7.82459	8.09739	8.14223
212125_at	RANGAP1	Ran GTPase activating protein 1	5905	22q13	1.42908	5.66626	4.55377	0.00219467	0.274999	-1.04237	5.77866	6.73732	6.93264	5.53035	4.88317	5.10652	4.69515
215719_x_at	FAS	Fas (TNF receptor superfamily, member 6)	355	10q24.1	1.11666	2.59664	4.55051	0.00220367	0.274999	-1.04585	3.38444	2.84609	3.47365	2.56298	2.15742	2.1113	1.64059
200803_s_at	TMBIM6	transmembrane BAX inhibitor motif containing 6	7009	12q12-q13	1.33943	7.61987	4.54512	0.00221861	0.274999	-1.05159	8.29992	8.53926	8.3166	7.76517	6.55909	7.23255	6.62651
218013_x_at	DCTN4	dynactin 4 (p62)	51164	5q31-q32	1.89983	3.98672	4.53967	0.00223385	0.274999	-1.05742	4.66643	4.83968	5.71089	4.17026	2.59763	3.17909	2.74305
203207_s_at	MTFR1	mitochondrial fission regulator 1	9650	8q13.1	1.41689	5.70026	4.53705	0.00224122	0.274999	-1.06022	6.39178	6.32884	6.8091	5.80392	4.73443	5.30799	4.52573
210092_at	MAGOH	mago-nashi homolog, proliferation-associated (Drosophila)	4116	1p34-p33	1.52671	7.06096	4.53463	0.00224804	0.274999	-1.06281	7.84657	7.62972	8.3238	6.94661	5.65155	6.83428	6.19417
209372_x_at	TUBB2A	tubulin, beta 2A	7280	6p25	2.5351	5.62077	4.52606	0.00227241	0.274999	-1.07199	6.27062	6.79552	8.14205	5.63754	4.22206	4.6023	3.6753
203294_s_at	LMAN1	lectin, mannose-binding, 1	3998	18q21.3-q22	0.841663	3.33238	4.52594	0.00227275	0.274999	-1.07211	3.52044	3.69008	4.22947	3.15399	2.83612	2.9231	2.97347
211986_at	AHNAK	AHNAK nucleoprotein	79026	11q12.2	-0.853013	3.77649	-4.52158	0.00228526	0.274999	-1.07679	3.16499	3.56666	3.13552	4.5475	4.05363	4.0199	3.94726
203214_x_at	CDC2	cell division cycle 2, G1 to S and G2 to M	983	10q21.1	1.77011	5.45967	4.52014	0.0022894	0.274999	-1.07833	6.73287	6.13128	6.54933	5.64618	4.80218	4.50639	3.84944
208987_s_at	FBXL11	F-box and leucine-rich repeat protein 11	22992	11q13.1	-0.748864	5.68727	-4.51397	0.00230728	0.274999	-1.08496	4.95658	5.54563	5.27583	6.14428	6.03233	6.0535	5.80273
209363_s_at	MED21	mediator complex subunit 21	9412	12p11.23	1.39814	4.09111	4.50739	0.00232648	0.274999	-1.09202	4.7106	4.45268	5.50687	4.11201	3.23981	3.27935	3.33649
212379_at	GART	phosphoribosylglycinamide formyltransferase, phosphoribosylglycinamide synthetase, phosphoribosylaminoimidazole synthetase	2618	21q22.1	1.83823	4.66733	4.49786	0.00235464	0.274999	-1.10228	5.6107	5.36372	6.17882	4.51275	3.74439	4.38546	2.87545
209683_at	FAM49A	family with sequence similarity 49, member A	81553	2p24.3	0.847286	5.86289	4.4905	0.00237662	0.274999	-1.11021	5.9898	6.56734	6.48402	5.69887	5.53811	5.57729	5.18479
205393_s_at	CHEK1	CHK1 checkpoint homolog (S. pombe)	1111	11q24-q24	0.780603	6.17039	4.48372	0.00239707	0.274999	-1.11752	6.46005	6.76391	6.6254	6.15869	5.9684	5.58202	5.63428
213792_s_at	INSR	insulin receptor	3643	19p13.3-p13.2	-1.07793	7.16783	-4.48248	0.00240085	0.274999	-1.11887	6.18972	7.0529	6.41298	7.65263	7.97628	7.5813	7.30897
202113_s_at	SNX2	sorting nexin 2	6643	5q23	1.77686	5.76192	4.48242	0.00240103	0.274999	-1.11893	6.51053	6.50325	7.31802	5.97908	4.6495	4.99377	4.37925
206855_s_at	HYAL2	hyaluronoglucosaminidase 2	8692	3p21.3	0.866916	6.14555	4.47888	0.00241181	0.274999	-1.12276	6.5824	6.46706	6.87332	5.65766	5.98274	6.0566	5.39905
218025_s_at	PECI	peroxisomal D3,D2-enoyl-CoA isomerase	10455	6p24.3	1.35376	6.43507	4.47477	0.00242438	0.274999	-1.1272	7.28431	6.77859	7.56301	6.32525	6.23089	5.32226	5.54114
201445_at	CNN3	calponin 3, acidic	1266	1p22-p21	1.78509	4.94584	4.46805	0.0024451	0.274999	-1.13446	5.36798	6.53338	5.99631	4.74209	3.31296	4.06784	4.6003
208654_s_at	CD164	CD164 molecule, sialomucin	8763	6q21	1.4019	7.47342	4.46774	0.00244605	0.274999	-1.1348	8.08967	8.27917	8.45467	7.55819	6.47799	7.18292	6.27132
202886_s_at	PPP2R1B	protein phosphatase 2 (formerly 2A), regulatory subunit A, beta isoform	5519	11q23.2	1.1676	3.93317	4.46392	0.00245791	0.274999	-1.13893	4.1978	4.94343	4.65988	3.83006	2.99129	3.70643	3.20331
203415_at	PDCD6	programmed cell death 6	10016	5p15.33	1.50458	6.8652	4.44974	0.00250254	0.274999	-1.15431	7.65325	7.23229	8.28934	6.78219	5.96881	6.49016	5.64037
203588_s_at	TFDP2	transcription factor Dp-2 (E2F dimerization partner 2)	7029	3q23	0.865797	4.97642	4.44493	0.00251789	0.274999	-1.15954	5.35971	5.35046	5.70332	4.75132	4.60228	4.89375	4.17411
200046_at	DAD1	defender against cell death 1	1603	14q11-q12	0.525851	9.07061	4.44179	0.00252794	0.274999	-1.16295	9.31316	9.34101	9.45914	8.7323	8.88148	9.01476	8.75246
221842_s_at	ZNF131	zinc finger protein 131	7690	5p12-p11	-0.672982	8.22654	-4.44111	0.00253012	0.274999	-1.16369	7.72849	7.83633	7.96111	8.32318	8.66007	8.32318	8.75341
201298_s_at	MOBKL1B	MOB1, Mps One Binder kinase activator-like 1B (yeast)	55233	2p13.1	0.692877	5.87255	4.43949	0.00253535	0.274999	-1.16546	6.27356	6.08928	6.44259	5.80161	5.29289	5.6311	5.57681
213531_s_at	RAB3GAP1	RAB3 GTPase activating protein subunit 1 (catalytic)	22930	2q21.3	-0.952349	9.39451	-4.43948	0.00253538	0.274999	-1.16547	8.74498	9.16537	8.6406	9.74493	10.217	9.42136	9.82741
78047_s_at	MT1P3	metallothionein 1 pseudogene 3	140851	20q11.2	-0.668859	4.66396	-4.43654	0.00254488	0.274999	-1.16867	4.48452	4.28796	4.07278	4.70779	5.02179	4.95901	5.11387
218422_s_at	RBM26	RNA binding motif protein 26	64062	13q31.1	-0.890663	9.02586	-4.43045	0.00256466	0.274999	-1.1753	8.65225	8.62075	8.27774	8.98876	9.40939	9.45096	9.78119
204812_at	ZW10	ZW10, kinetochore associated, homolog (Drosophila)	9183	11q23.2	0.832919	3.62209	4.42725	0.00257512	0.274999	-1.17878	4.064	4.0151	4.21502	3.63536	3.35505	3.21645	2.85362
215190_at	EIF3M	eukaryotic translation initiation factor 3, subunit M	10480	11p13	-1.41429	3.59637	-4.42357	0.00258721	0.274999	-1.18279	3.20573	2.58863	2.57024	3.94625	4.84124	3.56956	4.45291
220639_at	TM4SF20	transmembrane 4 L six family member 20	79853	2q36.3	-0.50322	1.70121	-4.41843	0.00260422	0.274999	-1.18841	1.37471	1.44918	1.41706	1.98508	1.90663	2.03065	1.74513
221437_s_at	MRPS15	mitochondrial ribosomal protein S15	64960	1p35-p34.1	1.28191	7.59927	4.41667	0.00261007	0.274999	-1.19033	8.39831	8.32483	8.27222	7.49252	7.43701	7.00183	6.26814
219260_s_at	C17orf81	chromosome 17 open reading frame 81	23587	17p13.1	1.98118	4.02745	4.40729	0.00264145	0.274999	-1.20057	5.06112	4.61064	5.80692	4.24148	2.83311	3.17062	2.4683
201267_s_at	PSMC3	proteasome (prosome, macropain) 26S subunit, ATPase, 3	5702	11p12-p13	1.56921	8.07214	4.39914	0.00266908	0.274999	-1.20949	9.12532	8.67637	9.10479	8.11723	7.54365	7.46135	6.47624
212921_at	SMYD2	SET and MYND domain containing 2	56950	1q41	-0.873839	3.24135	-4.3928	0.00269079	0.274999	-1.21644	2.80459	2.78163	2.63981	3.60312	3.99251	3.14393	3.72384
202298_at	NDUFA1	NADH dehydrogenase (ubiquinone) 1 alpha subcomplex, 1, 7.5kDa	4694	Xq24	0.626988	9.98043	4.38366	0.00272244	0.274999	-1.22648	10.3038	10.3156	10.3968	9.91117	9.88741	9.53383	9.51446
208744_x_at	HSPH1	heat shock 105kDa/110kDa protein 1	10808	13q12.3	1.78992	8.69695	4.3788	0.00273942	0.274999	-1.23181	9.51361	9.67702	9.96865	8.79731	7.40079	8.4078	7.11346
216242_x_at	POLR2J2	polymerase (RNA) II (DNA directed) polypeptide J2	246721	7q22.1	0.988503	4.56761	4.37785	0.00274274	0.274999	-1.23285	4.82965	5.21211	5.35563	4.59672	4.17368	4.08862	3.71683
209520_s_at	NCBP1	nuclear cap binding protein subunit 1, 80kDa	4686	9q34.1	1.45056	6.10611	4.37352	0.002758	0.274999	-1.23762	6.63582	6.86244	7.30675	6.17263	5.56699	4.71932	5.47884
213246_at	C14orf109	chromosome 14 open reading frame 109	26175	14q32.12	1.21931	5.70432	4.37249	0.00276163	0.274999	-1.23875	6.18582	6.535	6.48238	5.65477	5.34505	5.28796	4.43926
201457_x_at	BUB3	budding uninhibited by benzimidazoles 3 homolog (yeast)	9184	10q26	0.892123	7.90416	4.37104	0.00276678	0.274999	-1.24035	8.33423	8.27505	8.63255	8.022	7.41866	7.26809	7.37852
214895_s_at	ADAM10	ADAM metallopeptidase domain 10	102	15q2	1.35566	3.13421	4.36941	0.00277256	0.274999	-1.24214	3.43817	3.73468	4.55376	3.00145	2.12838	2.35109	2.73192
217957_at	C16orf80	chromosome 16 open reading frame 80	29105	16q21	0.99274	7.12449	4.36938	0.00277266	0.274999	-1.24217	7.56144	7.51282	8.00107	7.14724	6.79396	6.57804	6.27689
219485_s_at	PSMD10	proteasome (prosome, macropain) 26S subunit, non-ATPase, 10	5716	Xq22.3	0.780281	8.7096	4.36588	0.00278513	0.274999	-1.24602	9.00998	9.14331	9.31315	8.76654	8.16949	8.14958	8.41518
202593_s_at	GDE1	glycerophosphodiester phosphodiesterase 1	51573	16p12-p11.2	1.83589	5.55347	4.35755	0.00281505	0.274999	-1.25521	6.45332	6.46552	6.88881	5.65244	4.30314	5.2469	3.86416
212266_s_at	SFRS5	splicing factor, arginine/serine-rich 5	6430	14q24	1.13422	7.60497	4.34991	0.00284279	0.274999	-1.26364	7.89008	8.24411	8.6251	7.25749	7.6008	6.95667	6.66056
200897_s_at	PALLD	palladin, cytoskeletal associated protein	23022	4q32.3	0.829681	3.53486	4.34228	0.00287082	0.274999	-1.27208	3.9057	3.67987	4.44131	3.32619	3.1471	3.0275	3.21632
210334_x_at	BIRC5	baculoviral IAP repeat-containing 5	332	17q25	1.69824	5.00149	4.34179	0.00287262	0.274999	-1.27262	5.93562	5.91805	6.06207	5.3768	3.6327	4.27192	3.81328
38892_at	KIAA0240	KIAA0240	23506	6p21.1	-0.966863	5.82405	-4.33997	0.00287934	0.274999	-1.27463	5.17797	5.46272	5.17398	5.70897	6.34372	6.24355	6.65742
208290_s_at	EIF5	eukaryotic translation initiation factor 5	1983	14q32.32	1.01783	7.66849	4.33748	0.00288858	0.274999	-1.27738	8.12741	8.20974	8.41318	7.67069	7.31967	7.29371	6.64503
201946_s_at	CCT2	chaperonin containing TCP1, subunit 2 (beta)	10576	12q15	1.56529	9.00698	4.33692	0.00289064	0.274999	-1.278	9.96653	9.64171	10.0961	9.20808	7.77771	8.58483	7.77396
201686_x_at	API5	apoptosis inhibitor 5	8539	11p11.2	1.57147	3.1384	4.32867	0.00292151	0.274999	-1.28714	3.48433	4.27613	4.34868	3.26122	1.88864	2.60899	2.1008
217152_at					-1.35819	3.00889	-4.32433	0.0029379	0.274999	-1.29196	2.38864	2.31474	1.99497	3.14784	3.15117	3.65459	4.41027
212164_at	TMEM183A	transmembrane protein 183A	92703	1q32.1	0.84984	4.65057	4.32036	0.00295295	0.274999	-1.29636	5.32117	4.95308	5.13432	4.77067	4.14377	4.11723	4.11373
215374_at	PAPOLA	poly(A) polymerase alpha	10914	14q32.31	-0.96385	4.24165	-4.32025	0.00295339	0.274999	-1.29648	3.84703	3.84197	3.38363	4.4971	5.01267	4.87785	4.23131
218234_at	ING4	inhibitor of growth family, member 4	51147	12p13.31	0.794635	3.0553	4.31364	0.00297865	0.274999	-1.30382	3.80399	3.31501	3.40913	3.08231	2.53621	2.60751	2.63293
209860_s_at	ANXA7	annexin A7	310	10q21.1-q21.2	0.884173	5.52187	4.30925	0.00299558	0.274999	-1.3087	6.07066	6.04412	5.96655	5.57162	4.66016	5.1889	5.15105
212917_x_at	RECQL	RecQ protein-like (DNA helicase Q1-like)	5965	12p12	-1.02956	7.84433	-4.30832	0.00299915	0.274999	-1.30973	7.67725	7.11942	6.97135	7.79125	8.36628	8.44494	8.53979
203829_at	ELP4	elongation protein 4 homolog (S. cerevisiae)	26610	11p13	0.812181	3.62698	4.30813	0.0029999	0.274999	-1.30994	4.04922	4.16347	4.06057	3.70452	2.9107	3.33437	3.16603
219330_at	VANGL1	vang-like 1 (van gogh, Drosophila)	81839	1p11-p13.1	0.805893	3.546	4.29837	0.00303795	0.274999	-1.32081	3.93104	4.12139	3.9671	3.48038	2.88972	2.95199	3.48038
209604_s_at	GATA3	GATA binding protein 3	2625	10p15	-1.07875	7.8501	-4.29442	0.00305349	0.274999	-1.32521	6.86298	7.7874	7.05064	8.14435	8.57705	8.50363	8.02467
214720_x_at	SEPT10	septin 10	151011	2q13	1.31085	3.46267	4.2904	0.00306942	0.274999	-1.3297	4.25003	3.8656	4.51956	3.55036	2.60843	3.10795	2.33678
212442_s_at	LASS6	LAG1 homolog, ceramide synthase 6	253782	2q24.3	-0.902563	8.43484	-4.28436	0.00309349	0.274999	-1.33643	7.5548	8.26149	7.94097	9.16908	8.84956	8.55694	8.71102
201487_at	CTSC	cathepsin C	1075	11q14.1-q14.3	0.636338	6.99512	4.28433	0.00309361	0.274999	-1.33647	7.60795	7.12917	7.33909	6.70569	6.6622	6.9107	6.61101
215747_s_at	RCC1	regulator of chromosome condensation 1	1104	1p36.1	0.879742	5.50058	4.27846	0.00311723	0.274999	-1.34303	5.59279	6.26753	6.14956	5.34757	5.01529	4.84333	5.28802
208460_at	GJC1	gap junction protein, gamma 1, 45kDa	10052	17q21.31	0.718912	1.85542	4.27795	0.00311926	0.274999	-1.34359	2.08122	2.23275	2.48472	1.83631	1.44745	1.61407	1.29143
202516_s_at	DLG1	discs, large homolog 1 (Drosophila)	1739	3q29	1.0108	2.46302	4.27498	0.0031313	0.274999	-1.34692	2.74875	2.8375	3.53562	2.39185	1.75963	1.87708	2.09073
211762_s_at	KPNA2	karyopherin alpha 2 (RAG cohort 1, importin alpha 1)	3838	17q24.2	0.686956	9.93069	4.27366	0.00313667	0.274999	-1.3484	10.2005	10.3643	10.4049	10.0064	9.58162	9.51357	9.44354
208669_s_at	EID1	EP300 interacting inhibitor of differentiation 1	23741	15q21.1-q21.2	0.829356	9.16621	4.27179	0.00314428	0.274999	-1.35049	9.53122	9.71391	9.67525	9.19324	8.46981	8.99766	8.58238
200983_x_at	CD59	CD59 molecule, complement regulatory protein	966	11p13	0.886386	2.83362	4.27025	0.00315055	0.274999	-1.35221	3.24681	3.28059	3.49299	2.93924	2.06049	2.34702	2.46823
218008_at	C7orf42	chromosome 7 open reading frame 42	55069	7q11.21	0.647759	7.1857	4.27003	0.00315145	0.274999	-1.35246	7.71426	7.50484	7.44845	7.21265	6.80516	6.8976	6.71695
201386_s_at	DHX15	DEAH (Asp-Glu-Ala-His) box polypeptide 15	1665	4p15.3	1.56474	7.60138	4.26848	0.00315778	0.274999	-1.35419	8.40195	8.1959	8.88871	7.63987	6.01775	7.06605	6.99944
203665_at	HMOX1	heme oxygenase (decycling) 1	3162	22q12	0.966375	2.31177	4.26269	0.0031816	0.274999	-1.36068	3.32528	2.40584	2.86085	1.82997	1.70865	1.87	2.18182
200894_s_at	FKBP4	FK506 binding protein 4, 59kDa	2288	12p13.33	1.60934	7.45423	4.25565	0.00321078	0.274999	-1.36857	7.85656	8.35947	8.90552	7.43938	6.43952	7.11439	6.06475
211563_s_at	C19orf2	chromosome 19 open reading frame 2	8725	19q12	1.30548	5.89601	4.2499	0.00323488	0.274999	-1.37503	6.69585	6.17046	7.0597	5.77229	4.70439	5.64565	5.22375
201239_s_at	SPCS2	signal peptidase complex subunit 2 homolog (S. cerevisiae)	9789	11q13.4	1.00985	7.85368	4.2483	0.00324162	0.274999	-1.37683	8.18764	8.4174	8.68717	7.9201	7.02034	7.55959	7.18352
207791_s_at	RAB1A	RAB1A, member RAS oncogene family	5861	2p14	1.83969	6.32578	4.24447	0.00325777	0.274999	-1.38113	7.12018	7.44402	7.5669	6.79138	4.91489	5.3536	5.08948
211016_x_at	HSPA4	heat shock 70kDa protein 4	3308	5q31.1-q31.2	0.652882	2.76511	4.24365	0.00326125	0.274999	-1.38205	3.14683	2.91578	3.35195	2.7349	2.43915	2.44411	2.32307
201096_s_at	ARF4	ADP-ribosylation factor 4	378	3p21.2-p21.1	1.17817	7.67005	4.24137	0.00327094	0.274999	-1.38462	7.89346	8.24839	8.88803	7.59517	6.77272	7.02713	7.26549
209568_s_at	RGL1	ral guanine nucleotide dissociation stimulator-like 1	23179	1q25.3	-0.976272	8.13518	-4.24021	0.00327587	0.274999	-1.38592	7.87891	7.71187	7.14115	8.16091	8.5044	8.69779	8.85124
201657_at	ARL1	ADP-ribosylation factor-like 1	400	12q23.2	0.811566	3.94836	4.23969	0.00327809	0.274999	-1.3865	4.75339	4.21606	4.26689	3.56478	3.39242	3.95086	3.49413
213359_at	HNRNPD	heterogeneous nuclear ribonucleoprotein D (AU-rich element RNA binding protein 1, 37kDa)	3184	4q21.1-q21.2	1.01703	4.40489	4.23578	0.00329482	0.274999	-1.39091	5.0651	4.89336	4.99968	4.24449	4.31005	3.3233	3.99822
221434_s_at	C14orf156	chromosome 14 open reading frame 156	81892	14q24.3	0.545776	9.55167	4.22828	0.00332713	0.274999	-1.39935	9.71444	9.81386	10.0623	9.21366	9.29488	9.29808	9.46444
213346_at	C13orf27	chromosome 13 open reading frame 27	93081	13q33.1	0.99323	5.75862	4.22402	0.00334564	0.274999	-1.40415	6.47921	5.96875	6.53058	5.44557	4.79447	5.61055	5.4812
203871_at	SENP3	SUMO1/sentrin/SMT3 specific peptidase 3	26168	17p13	0.598595	7.44957	4.22079	0.00335979	0.274999	-1.4078	7.65233	7.7401	7.98245	7.21802	7.28242	6.95108	7.32061
201504_s_at	TSN	translin	7247	2q21.1	1.671	6.13887	4.22059	0.00336063	0.274999	-1.40802	6.93538	6.64907	7.69674	6.39969	5.02589	5.26271	5.00263
202209_at	LSM3	LSM3 homolog, U6 small nuclear RNA associated (S. cerevisiae)	27258	3p25.1	0.558173	8.9185	4.21865	0.00336917	0.274999	-1.41021	9.28307	9.0325	9.39681	8.83062	8.60852	8.70112	8.57689
218005_at	ZNF22	zinc finger protein 22 (KOX 15)	7570	10q11	0.668533	7.40803	4.21628	0.0033796	0.274999	-1.41289	7.84603	7.59976	7.92435	7.4298	7.11683	6.90613	7.03329
207507_s_at	ATP5G3	ATP synthase, H+ transporting, mitochondrial F0 complex, subunit C3 (subunit 9)	518	2q31.1	0.791754	10.5141	4.21464	0.00338684	0.274999	-1.41474	10.8617	10.826	11.212	10.4551	10.0276	10.3702	9.84635
214415_at	PLGLB1	plasminogen-like B1	5343	2p11.2	-1.21842	5.3623	-4.21441	0.00338784	0.274999	-1.415	5.19122	4.56312	4.24383	5.99813	6.29148	5.92417	5.32413
208447_s_at	PRPS1	phosphoribosyl pyrophosphate synthetase 1	5631	Xq21.32-q24	1.11851	5.97746	4.21291	0.00339449	0.274999	-1.4167	6.43601	6.45536	6.95843	6.1069	5.01398	5.40411	5.46741
219555_s_at	CENPN	centromere protein N	55839	16q23.2	1.09468	5.31012	4.21178	0.00339947	0.274999	-1.41797	6.27718	5.64836	5.88144	5.26963	4.33231	4.65222	5.10975
206557_at	ZNF702P	zinc finger protein 702 pseudogene	79986	19q13.41	0.738343	1.79886	4.21071	0.00340422	0.274999	-1.41918	2.48986	1.90865	2.26382	1.72483	1.51366	1.41604	1.27519
220374_at	KLHL28	kelch-like 28 (Drosophila)	54813	14q21.3	-0.951299	2.23693	-4.20867	0.00341332	0.274999	-1.42149	1.85678	1.66075	1.56246	2.20543	2.59027	2.59302	3.18978
221547_at	PRPF18	PRP18 pre-mRNA processing factor 18 homolog (S. cerevisiae)	8559	10p13	0.908374	4.23012	4.20801	0.00341627	0.274999	-1.42224	4.57919	4.57136	5.09702	4.27984	3.628	3.86493	3.5905
210154_at	ME2	malic enzyme 2, NAD(+)-dependent, mitochondrial	4200	18q21	1.85285	5.92001	4.20563	0.0034269	0.274999	-1.42493	6.60098	6.99341	7.34194	6.34077	4.85351	4.89156	4.4179
201629_s_at	ACP1	acid phosphatase 1, soluble	52	2p25	1.32076	5.80032	4.20255	0.00344072	0.274999	-1.42842	6.35928	6.11963	7.18621	5.63734	4.67896	5.46128	5.15953
221829_s_at	TNPO1	transportin 1	3842	5q13.2	-0.85044	10.7563	-4.20129	0.00344638	0.274999	-1.42984	10.5624	10.3474	9.90114	10.9366	11.403	10.8922	11.2513
205240_at	GPSM2	G-protein signaling modulator 2 (AGS3-like, C. elegans)	29899	1p13.3	0.901057	4.25407	4.19858	0.00345858	0.274999	-1.4329	4.54802	4.71098	5.04788	4.35383	3.82124	3.72266	3.57388
218847_at	IGF2BP2	insulin-like growth factor 2 mRNA binding protein 2	10644	3q27.2	-1.40638	8.50268	-4.19853	0.00345884	0.274999	-1.43297	7.53746	8.05825	7.50138	8.47141	9.89754	8.81301	9.23967
207079_s_at	MED6	mediator complex subunit 6	10001	14q24.2	1.90022	3.73431	4.19793	0.00346152	0.274999	-1.43364	4.37887	4.64943	5.43217	4.0093	2.73714	2.84785	2.08544
202135_s_at	ACTR1B	ARP1 actin-related protein 1 homolog B, centractin beta (yeast)	10120	2q11.1-q11.2	0.884256	5.31794	4.1881	0.00350631	0.274999	-1.44478	5.59801	5.62777	6.24389	5.30293	4.81959	4.73224	4.90113
208839_s_at	CAND1	cullin-associated and neddylation-dissociated 1	55832	12q14	0.550458	8.13829	4.18677	0.00351245	0.274999	-1.4463	8.39377	8.3905	8.57425	7.97854	7.65402	7.96512	8.01184
213088_s_at	DNAJC9	DnaJ (Hsp40) homolog, subfamily C, member 9	23234	10q22.2	0.530186	8.87294	4.1866	0.00351321	0.274999	-1.44649	9.23469	9.05203	9.24098	8.82476	8.68961	8.59579	8.47269
215357_s_at	POLDIP3	polymerase (DNA-directed), delta interacting protein 3	84271	22q13.2	1.11117	3.8012	4.18353	0.00352736	0.274999	-1.44997	4.01092	4.62717	4.67037	3.8756	2.87355	3.33431	3.21645
212852_s_at	TROVE2	TROVE domain family, member 2	6738	1q31	-0.620922	10.4251	-4.18012	0.00354315	0.274999	-1.45385	10.3309	9.90348	9.97652	10.5568	10.8758	10.7335	10.5988
204128_s_at	RFC3	replication factor C (activator 1) 3, 38kDa	5983	13q12.3-q13	2.06834	5.50295	4.17715	0.00355696	0.274999	-1.45722	5.99248	6.62553	7.43656	5.83214	4.32741	4.1594	4.14712
217819_at	GOLGA7	golgi autoantigen, golgin subfamily a, 7	51125	8p11.21	0.486404	8.89274	4.17389	0.00357219	0.274999	-1.46093	9.24902	9.10041	9.16263	8.77287	8.63445	8.79833	8.53148
206580_s_at	EFEMP2	EGF-containing fibulin-like extracellular matrix protein 2	30008	11q13.1	-0.927655	6.53697	-4.17168	0.00358255	0.274999	-1.46344	6.19741	6.36013	5.4631	7.05751	6.85332	6.77207	7.05522
200599_s_at	HSP90B1	heat shock protein 90kDa beta (Grp94), member 1	7184	12q24.2-q24.3	0.598716	10.3712	4.1714	0.00358386	0.274999	-1.46376	10.551	10.8551	10.7338	10.3696	10.0755	10.0822	9.93096
205871_at	PLGLB2	plasminogen-like B2	5342	2p11-q11	-2.48182	5.44885	-4.16895	0.0035954	0.274999	-1.46655	5.59479	3.546	2.9512	5.93164	6.87779	6.84774	6.39276
209927_s_at	C1orf77	chromosome 1 open reading frame 77	26097	1q21.3	1.468	4.5979	4.16615	0.00360864	0.274999	-1.46974	5.85822	4.62906	5.823	4.3214	4.03392	4.13798	3.38175
209754_s_at	TMPO	thymopoietin	7112	12q22	1.57285	6.6191	4.16607	0.00360902	0.274999	-1.46983	7.97445	7.59086	6.98829	6.46379	5.11849	6.43329	5.76451
210935_s_at	WDR1	WD repeat domain 1	9948	4p16.1	0.917779	3.01568	4.15941	0.00364068	0.274999	-1.47741	3.11766	3.52642	3.97629	2.90238	2.37982	2.56613	2.64106
217835_x_at	C20orf24	chromosome 20 open reading frame 24	55969	20q11.23	0.537193	9.53189	4.15848	0.00364515	0.274999	-1.47848	9.84729	9.80757	9.8617	9.43736	9.47479	9.15649	9.13801
203790_s_at	HRSP12	heat-responsive protein 12	10247	8q22	0.832582	5.55932	4.15296	0.00367163	0.274999	-1.48476	6.3151	5.76993	6.02022	5.56952	5.24448	4.87293	5.12307
204203_at	CEBPG	CCAAT/enhancer binding protein (C/EBP), gamma	1054	19q13.11	1.30259	4.03692	4.15058	0.00368314	0.274999	-1.48748	4.86472	4.21312	5.26592	3.60912	3.93801	3.48713	2.8804
213762_x_at	RBMX	RNA binding motif protein, X-linked	27316	Xq26.3	0.559222	9.39071	4.1496	0.00368791	0.274999	-1.4886	9.64391	9.63342	9.85346	9.36233	9.02637	9.00276	9.2127
201120_s_at	PGRMC1	progesterone receptor membrane component 1	10857	Xq22-q24	1.96632	7.21855	4.14515	0.00370956	0.274999	-1.49369	7.97406	8.28986	8.76255	7.61492	5.80423	6.47765	5.60656
216976_s_at	RYK	RYK receptor-like tyrosine kinase	6259	3q22	1.37684	3.47476	4.14375	0.00371639	0.274999	-1.49529	4.02218	3.66333	5.09908	3.05874	2.5149	2.95847	3.00665
201874_at	MPZL1	myelin protein zero-like 1	9019	1q24.2	0.871151	6.20582	4.1416	0.0037269	0.274999	-1.49774	6.49802	6.82053	6.79232	6.30081	5.90084	5.46256	5.66569
208988_at	FBXL11	F-box and leucine-rich repeat protein 11	22992	11q13.1	-0.573109	8.05392	-4.14043	0.00373263	0.274999	-1.49908	7.60774	7.84164	7.7299	8.45164	8.40069	8.30858	8.03723
205133_s_at	HSPE1	heat shock 10kDa protein 1 (chaperonin 10)	3336	2q33.1	0.638747	9.99398	4.14005	0.00373452	0.274999	-1.49952	10.4404	10.1513	10.4852	9.81576	9.51996	9.58686	9.95834
204131_s_at	FOXO3	forkhead box O3	2309	6q21	-1.09262	7.63494	-4.13449	0.00376195	0.274999	-1.50588	6.83176	6.8134	7.38661	7.82428	8.50372	8.44493	7.63991
202583_s_at	RANBP9	RAN binding protein 9	10048	6p23	1.58632	6.06834	4.13101	0.00377919	0.274999	-1.50985	6.73541	6.75563	7.43338	6.28645	4.80373	5.59789	4.86587
215164_at					-1.49825	4.12785	-4.1304	0.00378223	0.274999	-1.51055	3.41794	3.3225	3.0747	5.23258	5.41326	4.58736	3.84664
215165_x_at	UMPS	uridine monophosphate synthetase	7372	3q13	0.468604	6.70772	4.12932	0.00378764	0.274999	-1.51179	6.9718	6.94235	7.01233	6.40229	6.63188	6.39783	6.59556
219553_at	NME7	non-metastatic cells 7, protein expressed in (nucleoside-diphosphate kinase)	29922	1q24	1.13201	6.83289	4.12668	0.00380081	0.274999	-1.51481	7.33273	7.45531	7.65122	6.67706	6.62929	6.50361	5.58101
211569_s_at	HADH	hydroxyacyl-Coenzyme A dehydrogenase	3033	4q22-q26	1.53545	7.02641	4.12598	0.00380433	0.274999	-1.51562	7.74436	7.85182	8.11526	7.24817	6.43582	6.32214	5.46732
210231_x_at	SET	SET nuclear oncogene	6418	9q34	-0.560934	10.0004	-4.12574	0.00380553	0.274999	-1.51589	9.80765	9.82019	9.41161	10.1547	10.2397	10.314	10.2546
212414_s_at	SEPT6	septin 6	23157	Xq24	-0.802248	9.08738	-4.12494	0.00380954	0.274999	-1.51681	8.55586	8.6574	8.67361	9.00926	9.4328	9.42305	9.85971
210559_s_at	CDC2	cell division cycle 2, G1 to S and G2 to M	983	10q21.1	1.18644	7.18331	4.12319	0.00381837	0.274999	-1.51882	8.1099	7.34316	8.13079	7.25607	6.25039	6.50836	6.68453
201452_at	RHEB	Ras homolog enriched in brain	6009	7q36	0.925762	2.47432	4.12013	0.0038338	0.274999	-1.52233	2.83362	2.85262	3.32373	2.40488	2.2883	1.60561	2.01145
202529_at	PRPSAP1	phosphoribosyl pyrophosphate synthetase-associated protein 1	5635	17q24-q25	0.718908	7.17552	4.1196	0.00383647	0.274999	-1.52294	7.32795	7.48517	7.94586	7.05126	6.75281	6.73431	6.9313
209868_s_at	RBMS1	RNA binding motif, single stranded interacting protein 1	5937	2q24.2	1.15704	4.90919	4.11892	0.00383992	0.274999	-1.52372	5.03705	5.59486	6.07914	4.59181	4.75005	3.9598	4.35159
212529_at	LSM12	LSM12 homolog (S. cerevisiae)	124801	17q21.31	0.977695	3.36951	4.11728	0.0038482	0.274999	-1.52559	4.07748	4.07914	3.62797	2.99376	2.94513	3.41681	2.4463
201491_at	AHSA1	AHA1, activator of heat shock 90kDa protein ATPase homolog 1 (yeast)	10598	14q24	1.22492	7.84588	4.11664	0.00385149	0.274999	-1.52633	8.53583	8.4036	8.69807	7.93061	7.20794	7.55793	6.58717
211070_x_at	DBI	diazepam binding inhibitor (GABA receptor modulator, acyl-Coenzyme A binding protein)	1622	2q12-q21	0.628954	9.57881	4.10659	0.0039029	0.275175	-1.53787	10.0186	9.79765	9.9984	9.44817	9.43441	9.38373	8.97073
218053_at	PRPF40A	PRP40 pre-mRNA processing factor 40 homolog A (S. cerevisiae)	55660	2q23.3	-0.672716	10.8507	-4.10604	0.00390576	0.275175	-1.53851	10.7449	10.3679	10.2862	11.0761	11.0718	10.9899	11.4185
218160_at	NDUFA8	NADH dehydrogenase (ubiquinone) 1 alpha subcomplex, 8, 19kDa	4702	9q33.2-q34.11	1.06271	7.58491	4.10522	0.00390998	0.275175	-1.53945	8.5399	7.63953	8.39709	7.5661	7.03997	6.86028	7.05149
205661_s_at	FLAD1	FAD1 flavin adenine dinucleotide synthetase homolog (S. cerevisiae)	80308	1q21.3	1.33218	6.12815	4.10375	0.00391756	0.275175	-1.54114	7.03091	6.66985	6.96744	6.36337	5.68547	4.91375	5.26629
204278_s_at	EBAG9	estrogen receptor binding site associated, antigen, 9	9166	8q23	1.07089	4.55217	4.09888	0.00394288	0.275175	-1.54675	5.11579	4.79875	5.57778	4.43135	4.40382	3.89804	3.63967
31826_at	FKBP15	FK506 binding protein 15, 133kDa	23307	9q32	-0.683379	4.48786	-4.09848	0.00394498	0.275175	-1.54721	3.9525	4.16191	4.17765	4.53246	4.58785	4.92033	5.08229
209753_s_at	TMPO	thymopoietin	7112	12q22	1.40872	4.00932	4.09771	0.00394898	0.275175	-1.54809	5.14614	4.92324	4.37353	4.18195	3.13679	3.52869	2.77493
200039_s_at	PSMB2	proteasome (prosome, macropain) subunit, beta type, 2	5690	1p34.2	0.626704	9.46112	4.09698	0.00395278	0.275175	-1.54893	9.62446	9.83017	10.0031	9.2716	9.37941	9.19335	8.92576
201498_at	USP7	ubiquitin specific peptidase 7 (herpes virus-associated)	7874	16p13.3	-0.572039	8.17604	-4.09079	0.00398526	0.276572	-1.55606	7.93851	7.60935	7.99962	8.40828	8.59561	8.30201	8.3789
208724_s_at	RAB1A	RAB1A, member RAS oncogene family	5861	2p14	0.532356	9.76521	4.08499	0.00401596	0.277338	-1.56274	10.1281	10.2023	9.87784	9.68994	9.40977	9.48	9.56851
209611_s_at	SLC1A4	solute carrier family 1 (glutamate/neutral amino acid transporter), member 4	6509	2p15-p13	1.56665	3.56686	4.08401	0.00402119	0.277338	-1.56388	3.62355	4.49875	5.26396	3.43826	2.86824	2.61392	2.66133
214171_s_at	U2AF2	U2 small nuclear RNA auxiliary factor 2	11338	19q13.42	-0.49906	2.23783	-4.07337	0.00407828	0.2799	-1.57616	1.95571	1.92488	1.97738	2.22928	2.49708	2.47848	2.60202
219028_at	HIPK2	homeodomain interacting protein kinase 2	28996	7q32-q34	-0.733022	3.93432	-4.0719	0.00408622	0.2799	-1.57786	3.62217	3.40523	3.51894	4.59148	4.349	4.18555	3.86786
204969_s_at	RDX	radixin	5962	11q23	1.44218	4.49112	4.0701	0.00409603	0.2799	-1.57995	5.33617	5.438	5.1715	4.72215	3.70767	4.02145	3.04093
210544_s_at	ALDH3A2	aldehyde dehydrogenase 3 family, member A2	224	17p11.2	1.26371	3.59506	4.06437	0.00412724	0.280414	-1.58657	3.99274	4.33529	4.6235	3.76975	2.63281	3.2172	2.5941
210950_s_at	FDFT1	farnesyl-diphosphate farnesyltransferase 1	2222	8p23.1-p22	1.18914	8.65702	4.06305	0.00413449	0.280414	-1.5881	9.04282	9.2678	9.69897	8.67452	8.19895	8.25501	7.46109
205246_at	PEX13	peroxisomal biogenesis factor 13	5194	2p14-p16	0.580435	2.47722	4.05954	0.00415382	0.280414	-1.59217	2.78736	2.72271	2.91662	2.16094	2.48511	2.27236	1.99543
202579_x_at	HMGN4	high mobility group nucleosomal binding domain 4	10473	6p21.3	0.854793	7.74412	4.05714	0.00416704	0.280414	-1.59494	8.17209	8.14105	8.38457	7.8593	7.05381	7.48606	7.11194
209526_s_at	HDGFRP3	hepatoma-derived growth factor, related protein 3	50810	15q25.2	1.63423	6.43022	4.05435	0.00418254	0.280414	-1.59818	6.71175	7.71874	7.66169	6.6364	5.03732	5.6931	5.55251
218748_s_at	EXOC5	exocyst complex component 5	10640	14q23.1	1.47907	3.31974	4.05209	0.00419513	0.280414	-1.60081	3.50825	4.21313	4.7734	3.18749	2.20476	3.06975	2.28142
215708_s_at	PRIM2	primase, DNA, polypeptide 2 (58kDa)	5558	6p12-p11.1	1.02141	2.74241	4.04986	0.00420759	0.280414	-1.60339	3.24532	3.36761	3.36529	2.84828	2.31103	1.67957	2.37977
206245_s_at	IVNS1ABP	influenza virus NS1A binding protein	10625	1q25.1-q31.1	0.639119	8.81837	4.04958	0.00420912	0.280414	-1.60371	8.98195	9.11183	9.45696	8.43096	8.73785	8.38285	8.62617
214172_x_at	RYK	RYK receptor-like tyrosine kinase	6259	3q22	0.838911	4.29269	4.04811	0.00421734	0.280414	-1.60541	4.88079	4.27185	5.16357	3.8529	3.97813	4.02623	3.87538
201309_x_at	C5orf13	chromosome 5 open reading frame 13	9315	5q22.1	1.43792	2.9809	4.04274	0.00424757	0.280414	-1.61165	3.41903	3.51479	4.47387	2.98874	1.70733	2.31584	2.44666
218439_s_at	COMMD10	COMM domain containing 10	51397	5q23.1	1.68733	4.70305	4.04039	0.00426089	0.280414	-1.61438	5.95427	5.1578	5.88965	5.04332	3.25068	3.90725	3.71838
200648_s_at	GLUL	glutamate-ammonia ligase (glutamine synthetase)	2752	1q31	1.35003	5.78303	4.0398	0.00426426	0.280414	-1.61507	5.96856	6.5723	7.12255	5.89949	5.04219	4.90129	4.9748
211793_s_at	ABI2	abl interactor 2	10152	2q33	1.00767	4.76096	4.03507	0.00429118	0.280414	-1.62057	5.19879	5.05598	5.75556	4.85335	4.05694	4.32904	4.07708
212079_s_at	MLL	myeloid/lymphoid or mixed-lineage leukemia (trithorax homolog, Drosophila)	4297	11q23	-1.3111	4.40977	-4.03152	0.00431147	0.280414	-1.62469	4.15799	3.72357	3.10014	4.45787	5.60944	4.92279	4.89658
204234_s_at	ZNF195	zinc finger protein 195	7748	11p15.5	1.01342	5.69492	4.02595	0.00434361	0.280414	-1.63118	6.50245	5.69399	6.62562	5.17964	5.40218	5.51126	4.94934
220702_at					-0.961435	3.13037	-4.024	0.00435492	0.280414	-1.63345	2.56935	3.05483	2.11875	3.56527	3.73455	3.67871	3.19112
220955_x_at	RAB23	RAB23, member RAS oncogene family	51715	6p11	1.13572	2.75346	4.01958	0.00438067	0.280414	-1.6386	2.93661	3.27931	3.99143	2.70355	1.97113	2.34322	2.04902
202648_at	RPS19	ribosomal protein S19	6223	19q13.2	-0.909573	4.23934	-4.01706	0.00439541	0.280414	-1.64154	3.84176	3.78249	3.53451	4.22715	4.51352	4.58732	5.18864
203357_s_at	CAPN7	calpain 7	23473	3p24	1.65658	4.24056	4.01641	0.0043992	0.280414	-1.64229	4.55421	5.6212	5.38611	4.44629	2.83984	3.19121	3.64502
32091_at	SLC25A44	solute carrier family 25, member 44	9673	1q22	-0.643552	4.91974	-4.01415	0.00441251	0.280414	-1.64493	4.46407	4.70684	4.48508	4.97663	5.40154	4.99318	5.41084
200693_at	YWHAQ	tyrosine 3-monooxygenase/tryptophan 5-monooxygenase activation protein, theta polypeptide	10971	2p25.1	0.491277	10.8362	4.01357	0.00441591	0.280414	-1.6456	11.0952	11.1702	11.0853	10.8404	10.5608	10.6213	10.48
206158_s_at	CNBP	CCHC-type zinc finger, nucleic acid binding protein	7555	3q21	0.705744	10.1296	4.00887	0.00444373	0.280414	-1.65109	10.586	10.5341	10.4787	10.0059	9.68727	10.1424	9.47319
217114_at	LOC652147	similar to U5 snRNP-specific protein, 200 kDa	652147		0.512134	1.79157	4.00857	0.00444547	0.280414	-1.65144	2.0202	2.16066	2.07179	1.80521	1.45691	1.44809	1.57812
218845_at	DUSP22	dual specificity phosphatase 22	56940	6p25.3	-0.668956	6.84894	-4.008	0.00444889	0.280414	-1.65211	6.45977	6.44265	6.49762	6.82685	7.48254	7.00801	7.22514
212385_at	TCF4	transcription factor 4	6925	18q21.1	1.25262	5.37047	4.00339	0.00447638	0.280414	-1.6575	5.25563	6.41382	6.58929	5.02691	4.60924	4.897	4.80137
203210_s_at	RFC5	replication factor C (activator 1) 5, 36.5kDa	5985	12q24.23	1.60634	3.68312	4.00012	0.00449594	0.280414	-1.66131	4.52823	4.21306	5.0618	3.90372	2.82907	3.10272	2.14326
212713_at	MFAP4	microfibrillar-associated protein 4	4239	17p11.2	1.60361	7.84916	3.99838	0.00450645	0.280414	-1.66335	7.96412	8.92578	9.40662	7.56762	6.65779	7.68584	6.73633
216693_x_at	HDGFRP3	hepatoma-derived growth factor, related protein 3	50810	15q25.2	1.13537	6.56642	3.99728	0.00451305	0.280414	-1.66463	6.64437	7.45943	7.54181	6.64129	5.83704	5.96661	5.87439
217492_s_at	PTENP1	phosphatase and tensin homolog pseudogene 1	11191	9p21	0.661631	4.71061	3.99557	0.00452336	0.280414	-1.66663	4.93547	5.3492	4.9814	4.69175	4.17901	4.44489	4.39258
201274_at	PSMA5	proteasome (prosome, macropain) subunit, alpha type, 5	5686	1p13	0.699667	8.12018	3.98996	0.00455747	0.280414	-1.6732	8.66349	8.50799	8.38848	8.06319	7.8768	7.92929	7.412
212872_s_at	MED20	mediator complex subunit 20	9477	6p21.1	0.501645	4.9126	3.98891	0.00456389	0.280414	-1.67443	5.04922	5.16552	5.38303	4.64924	4.59265	4.81935	4.7292
212457_at	TFE3	transcription factor binding to IGHM enhancer 3	7030	Xp11.22	-1.01874	6.28057	-3.97628	0.00464173	0.280414	-1.68924	5.72554	5.6617	5.70807	6.47508	6.62953	7.43206	6.33203
205905_s_at	MICA	MHC class I polypeptide-related sequence A	4276	6p21.33	0.817079	4.50966	3.97012	0.00468022	0.280414	-1.69647	5.16234	4.54624	5.2211	4.4191	4.16827	3.87495	4.1756
219048_at	PIGN	phosphatidylinositol glycan anchor biosynthesis, class N	23556	18q21.33	0.779401	3.69743	3.96977	0.00468241	0.280414	-1.69688	3.93695	4.18618	4.30525	3.50252	3.17216	3.03503	3.74387
215904_at	MLLT4	myeloid/lymphoid or mixed-lineage leukemia (trithorax homolog, Drosophila); translocated to, 4	4301	6q27	-0.589597	2.36012	-3.96831	0.0046916	0.280414	-1.6986	2.01006	2.28187	1.7777	2.58314	2.47883	2.75618	2.63308
201978_s_at	KIAA0141	KIAA0141	9812	5q31.3	-0.609952	3.55082	-3.96342	0.00472244	0.280414	-1.70434	3.41401	3.01896	3.17386	3.53691	3.83531	3.95371	3.92298
201118_at	PGD	phosphogluconate dehydrogenase	5226	1p36.3-p36.13	1.06058	8.65647	3.96218	0.00473029	0.280414	-1.70579	8.89639	9.41394	9.47723	8.76429	8.23495	8.13617	7.67234
205173_x_at	CD58	CD58 molecule	965	1p13	0.960427	4.07472	3.95862	0.004753	0.280414	-1.70999	5.13181	4.12291	4.61589	3.74165	3.37023	3.67895	3.86162
214513_s_at	CREB1	cAMP responsive element binding protein 1	1385	2q34	0.806761	3.3098	3.9579	0.00475757	0.280414	-1.71083	3.43026	3.6832	4.19896	3.20936	2.74685	2.98922	2.91076
218481_at	EXOSC5	exosome component 5	56915	19q13.1	1.28709	5.04168	3.95774	0.00475862	0.280414	-1.71103	5.97364	5.27724	6.0806	5.16202	4.50764	4.44031	3.85029
203553_s_at	MAP4K5	mitogen-activated protein kinase kinase kinase kinase 5	11183	14q11.2-q21	1.48785	3.07139	3.95631	0.00476777	0.280414	-1.71271	3.15361	3.96709	4.64406	3.04755	2.04215	2.45425	2.191
207953_at	RP5-886K2.1	neuronal thread protein AD7c-NTP	27308	1p36	-0.916296	2.57927	-3.95377	0.00478401	0.280414	-1.71569	2.06797	2.08216	2.01689	2.33304	3.15472	3.08548	3.31464
212008_at	UBXN4	UBX domain protein 4	23190	2q21.3	2.15857	4.78058	3.95337	0.00478663	0.280414	-1.71617	5.31122	6.04686	6.68406	5.03716	2.92713	3.23598	4.22163
209584_x_at	APOBEC3C	apolipoprotein B mRNA editing enzyme, catalytic polypeptide-like 3C	27350	22q13.1	-0.461387	3.52019	-3.9502	0.00480706	0.280414	-1.7199	3.21873	3.25619	3.29471	3.82548	3.66025	3.55228	3.83371
210779_x_at	SIP1	survival of motor neuron protein interacting protein 1	8487	14q13	1.23659	3.75227	3.94956	0.00481118	0.280414	-1.72065	4.42086	4.24852	4.70731	3.89467	3.04259	3.44051	2.51146
203265_s_at	MAP2K4	mitogen-activated protein kinase kinase 4	6416	17p11.2	1.4195	3.13108	3.94541	0.00483811	0.280414	-1.72555	3.43013	4.02547	4.37106	3.32308	2.04206	2.65722	2.06854
205704_s_at	ATP6V0A2	ATPase, H+ transporting, lysosomal V0 subunit a2	23545	12q24.31	0.927927	3.72763	3.94427	0.0048455	0.280414	-1.72689	4.18901	4.12669	4.45791	3.56076	3.05919	2.89934	3.80048
212450_at	SECISBP2L	SECIS binding protein 2-like	9728	15q21.1	-0.91654	5.91226	-3.94325	0.0048522	0.280414	-1.7281	5.63731	5.46862	5.05964	5.93003	6.71577	6.07285	6.50161
200757_s_at	CALU	calumenin	813	7q32.1	0.638438	8.37453	3.94209	0.00485973	0.280414	-1.72946	8.48779	8.75461	8.97564	8.018	7.91269	8.13108	8.34187
222020_s_at	NTM	neurotrimin	50863	11q25	-0.873134	4.99181	-3.94172	0.00486218	0.280414	-1.7299	4.90827	4.42698	4.14338	5.12954	5.52105	5.66386	5.14959
220200_s_at	SETD8	SET domain containing (lysine methyltransferase) 8	387893	12q24.31	0.473544	3.26736	3.93944	0.00487707	0.280414	-1.73258	3.56853	3.37964	3.6657	3.14012	3.0632	3.12252	2.9318
218652_s_at	PIGG	phosphatidylinositol glycan anchor biosynthesis, class G	54872	4p16.3	0.707434	6.71756	3.93741	0.00489044	0.280414	-1.73498	6.93623	7.05416	7.37504	6.58575	6.62946	6.07104	6.37126
210188_at	GABPA	GA binding protein transcription factor, alpha subunit 60kDa	2551	21q21-q22.1	1.19269	2.73484	3.93459	0.00490907	0.280414	-1.73832	2.87679	3.32163	4.05072	2.71823	2.06819	2.19002	1.9183
212287_at	SUZ12	suppressor of zeste 12 homolog (Drosophila)	23512	17q11.2	-0.67364	9.54898	-3.93443	0.0049101	0.280414	-1.7385	9.43589	9.22911	8.82714	9.83438	10.0325	9.82057	9.66325
202647_s_at	NRAS	neuroblastoma RAS viral (v-ras) oncogene homolog	4893	1p13.2	1.29014	6.24219	3.93353	0.00491608	0.280414	-1.73957	6.97938	7.05595	6.90291	6.65152	5.25012	5.41608	5.43938
204545_at	PEX6	peroxisomal biogenesis factor 6	5190	6p21.1	1.38385	4.51319	3.93021	0.00493808	0.280414	-1.74349	4.9009	5.36725	5.64374	4.17246	4.67294	3.24266	3.59239
207614_s_at	CUL1	cullin 1	8454	7q36.1	1.238	7.40279	3.92831	0.00495075	0.280414	-1.74574	8.0399	7.97192	8.31884	7.64603	6.68249	6.95989	6.20047
212768_s_at	OLFM4	olfactomedin 4	10562	13q21.1	-0.543223	1.68115	-3.92744	0.00495657	0.280414	-1.74677	1.36701	1.32868	1.41651	1.6471	2.03865	1.86562	2.10445
201399_s_at	TRAM1	translocation associated membrane protein 1	23471	8q13.3	1.65193	7.295	3.92621	0.00496477	0.280414	-1.74822	7.75377	8.43846	8.52466	7.3717	6.61057	6.83933	5.52653
211150_s_at	DLAT	dihydrolipoamide S-acetyltransferase	1737	11q23.1	0.819409	5.91063	3.92521	0.00497143	0.280414	-1.74939	6.12488	6.32902	6.68269	5.98403	5.27528	5.40639	5.57213
209279_s_at	NSDHL	NAD(P) dependent steroid dehydrogenase-like	50814	Xq28	1.22075	4.65089	3.92477	0.00497443	0.280414	-1.74992	5.31336	5.07326	5.65879	4.36561	4.49327	4.36571	3.28626
201250_s_at	SLC2A1	solute carrier family 2 (facilitated glucose transporter), member 1	6513	1p35-p31.3	-0.588515	3.0015	-3.9247	0.0049749	0.280414	-1.75001	2.61543	2.60363	2.77654	3.33413	3.485	3.24827	2.94747
219931_s_at	KLHL12	kelch-like 12 (Drosophila)	59349	1q32.1	0.700684	2.88452	3.92442	0.00497675	0.280414	-1.75033	3.27352	3.30422	3.27698	2.95382	2.44891	2.23213	2.70203
201523_x_at	UBE2N	ubiquitin-conjugating enzyme E2N (UBC13 homolog, yeast)	7334	12q22	1.32602	8.0832	3.92121	0.00499836	0.280414	-1.75414	8.66881	8.81118	9.04279	8.48485	7.16642	7.32305	7.08533
200798_x_at	MCL1	myeloid cell leukemia sequence 1 (BCL2-related)	4170	1q21	1.3714	5.89693	3.91968	0.00500864	0.280414	-1.75594	6.29478	6.94679	6.8002	6.10682	4.76938	5.54337	4.81717
203957_at	E2F6	E2F transcription factor 6	1876	2p25.1	0.662431	7.21067	3.9156	0.00503633	0.280414	-1.76078	7.60874	7.41893	7.73993	7.278	6.73206	6.96205	6.73496
211596_s_at	LRIG1	leucine-rich repeats and immunoglobulin-like domains 1	26018	3p14	0.825968	3.22912	3.91341	0.00505122	0.280414	-1.76337	3.31894	3.95306	3.83131	3.20423	2.99967	2.68828	2.60836
213838_at	NOL7	nucleolar protein 7, 27kDa	51406	6p23	0.628583	5.86505	3.9063	0.00509993	0.280414	-1.7718	6.28159	6.21803	6.17309	5.98966	5.50926	5.45508	5.42862
214356_s_at	KIAA0368	KIAA0368	23392	9q31.3	-0.802313	6.80143	-3.90605	0.00510161	0.280414	-1.77209	6.58734	6.42189	6.01967	7.22957	6.75703	7.45778	7.13673
201821_s_at	TIMM17A	translocase of inner mitochondrial membrane 17 homolog A (yeast)	10440	1q32.1	0.748963	7.63563	3.90564	0.00510446	0.280414	-1.77258	8.05548	8.00396	8.13138	7.432	6.92052	7.71827	7.18779
200973_s_at	TSPAN3	tetraspanin 3	10099	15q24.3	1.37924	7.60475	3.90486	0.00510985	0.280414	-1.77351	7.87024	8.34373	8.96469	7.79161	6.96936	6.71699	6.57661
204497_at	ADCY9	adenylate cyclase 9	115	16p13.3	-0.563665	5.5292	-3.90336	0.0051202	0.280414	-1.77528	5.06522	5.23301	5.3231	5.5185	5.77414	5.78908	6.00138
209080_x_at	GLRX3	glutaredoxin 3	10539	10q26	0.929439	7.62828	3.9022	0.00512826	0.280414	-1.77666	8.11332	7.97827	8.38657	7.74776	6.80815	7.37688	6.987
201836_s_at	SUPT7L	suppressor of Ty 7 (S. cerevisiae)-like	9913	2pter-p25.1	0.745205	3.73438	3.90098	0.00513672	0.280414	-1.77811	4.06794	4.15552	4.25717	3.82496	3.39832	3.42945	3.00729
201339_s_at	SCP2	sterol carrier protein 2	6342	1p32	1.10033	8.16956	3.89974	0.00514528	0.280414	-1.77958	8.41874	8.96399	9.01221	8.12104	7.01869	7.91868	7.73354
206667_s_at	SCAMP1	secretory carrier membrane protein 1	9522	5q13.3-q14.1	0.743284	2.08812	3.89945	0.00514732	0.280414	-1.77992	2.34282	2.55166	2.64407	1.55904	1.75319	1.54191	2.22411
217960_s_at	TOMM22	translocase of outer mitochondrial membrane 22 homolog (yeast)	56993	22q12-q13	1.31916	6.75697	3.89885	0.0051515	0.280414	-1.78064	7.25083	7.63964	7.64185	7.01563	5.85534	6.36249	5.53301
210087_s_at	MPZL1	myelin protein zero-like 1	9019	1q24.2	0.941768	3.68342	3.89665	0.00516684	0.280414	-1.78325	3.77968	4.53245	4.3526	3.08012	2.92477	3.50262	3.61173
215635_at					-1.2956	4.32752	-3.8955	0.00517486	0.280414	-1.78461	4.17922	3.55863	3.02367	4.43089	5.5201	4.71843	4.86168
204615_x_at	IDI1	isopentenyl-diphosphate delta isomerase 1	3422	10p15.3	1.14584	7.6427	3.89398	0.00518549	0.280414	-1.78642	8.62057	7.89595	8.37587	7.34802	7.4212	7.42157	6.4157
217906_at	KLHDC2	kelch domain containing 2	23588	14q22.1	0.975665	7.06193	3.89165	0.00520186	0.280414	-1.78919	7.95431	7.44608	7.45797	6.94001	6.68553	6.90905	6.04057
219302_s_at	CNTNAP2	contactin associated protein-like 2	26047	7q35-q36	1.10999	2.76266	3.88565	0.00524427	0.280414	-1.79632	2.69655	3.55759	3.93669	2.36127	2.53671	2.07384	2.17597
221532_s_at	WDR61	WD repeat domain 61	80349	15q25.1	0.917362	8.00491	3.88472	0.00525088	0.280414	-1.79743	8.88655	8.40329	8.29751	8.13256	7.27584	7.55364	7.48498
203408_s_at	SATB1	SATB homeobox 1	6304	3p23	-1.05899	7.84491	-3.88467	0.00525128	0.280414	-1.7975	6.78027	7.59226	7.34678	7.91307	8.67754	7.98567	8.61876
209534_x_at	AKAP13	A kinase (PRKA) anchor protein 13	11214	15q24-q25	-0.629474	3.55884	-3.88431	0.0052538	0.280414	-1.79792	2.98183	3.22712	3.38846	3.96508	3.83	3.99321	3.52616
203428_s_at	ASF1A	ASF1 anti-silencing function 1 homolog A (S. cerevisiae)	25842	6q22.31	1.25825	6.12825	3.87772	0.00530088	0.280414	-1.80576	7.25888	6.44704	6.83583	6.29847	5.06799	5.73545	5.2541
209825_s_at	UCK2	uridine-cytidine kinase 2	7371	1q23	1.21383	6.18084	3.87242	0.00533914	0.280414	-1.81209	6.29739	7.00476	7.32122	6.21408	5.72486	5.13176	5.5718
202069_s_at	IDH3A	isocitrate dehydrogenase 3 (NAD+) alpha	3419	15q25.1-q25.2	0.572531	5.02606	3.87015	0.00535557	0.280414	-1.81479	5.09223	5.54853	5.41889	4.74957	4.65434	4.74805	4.97078
217791_s_at	ALDH18A1	aldehyde dehydrogenase 18 family, member A1	5832	10q24.3	1.34262	5.30773	3.86994	0.0053571	0.280414	-1.81504	5.40885	6.24657	6.5694	5.391	4.50001	4.77974	4.25852
201394_s_at	RBM5	RNA binding motif protein 5	10181	3p21.3	1.52271	4.78399	3.8697	0.00535881	0.280414	-1.81532	5.63388	5.48399	5.84446	4.97473	4.51215	3.19926	3.83944
211968_s_at	HSP90AA1	heat shock protein 90kDa alpha (cytosolic), class A member 1	3320	14q32.33	0.802872	10.7719	3.86936	0.00536131	0.280414	-1.81573	10.9766	11.2979	11.4175	10.7026	10.2584	10.7094	10.0408
210658_s_at	GGA2	golgi associated, gamma adaptin ear containing, ARF binding protein 2	23062	16p12	1.40257	3.6391	3.86696	0.00537877	0.280414	-1.81859	3.99754	4.24488	5.07928	3.833	2.58838	3.00646	2.72415
212445_s_at	NEDD4L	neural precursor cell expressed, developmentally down-regulated 4-like	23327	18q21	0.902919	2.96893	3.86634	0.00538332	0.280414	-1.81934	3.03462	3.54483	3.8752	2.82672	2.36628	2.32306	2.8118
207256_at	MBL2	mannose-binding lectin (protein C) 2, soluble (opsonic defect)	4153	10q11.2-q21	-0.434672	1.55136	-3.86304	0.00540746	0.280414	-1.82327	1.38058	1.24354	1.28479	1.61865	1.67019	1.83365	1.82808
211159_s_at	PPP2R5D	protein phosphatase 2, regulatory subunit B', delta isoform	5528	6p21.1	1.30447	5.01456	3.86227	0.00541312	0.280414	-1.82419	5.17356	5.91749	6.18886	4.97413	3.79711	4.31762	4.73315
213136_at	PTPN2	protein tyrosine phosphatase, non-receptor type 2	5771	18p11.3-p11.2	-0.711831	7.19381	-3.86148	0.00541895	0.280414	-1.82514	7.0596	6.62468	6.67688	7.2718	7.2718	7.75195	7.69998
215852_x_at	C20orf117	chromosome 20 open reading frame 117	140710	20q11.23	-0.554529	2.01452	-3.85869	0.00543952	0.280414	-1.82847	1.76059	1.72194	1.61042	1.94555	2.26751	2.39648	2.39917
219678_x_at	DCLRE1C	DNA cross-link repair 1C (PSO2 homolog, S. cerevisiae)	64421	10p13	-0.684777	4.11132	-3.85732	0.00544964	0.280414	-1.83011	3.91096	3.64396	3.60514	4.01142	4.65612	4.42469	4.52695
201403_s_at	MGST3	microsomal glutathione S-transferase 3	4259	1q23	0.821377	9.75596	3.85709	0.00545132	0.280414	-1.83038	10.0932	10.1425	10.4403	9.73385	9.5473	9.44553	8.8891
221586_s_at	E2F5	E2F transcription factor 5, p130-binding	1875	8q21.2	1.04734	5.85919	3.85628	0.00545734	0.280414	-1.83135	6.29023	6.41688	6.66589	6.00163	4.77587	5.48777	5.37604
203863_at	ACTN2	actinin, alpha 2	88	1q42-q43	0.724599	2.17068	3.85507	0.00546631	0.280414	-1.8328	2.65042	2.29155	2.81223	1.96436	2.1573	1.57006	1.74881
201068_s_at	PSMC2	proteasome (prosome, macropain) 26S subunit, ATPase, 2	5701	7q22.1-q22.3	0.855159	9.55965	3.85112	0.00549568	0.280414	-1.83751	10.1843	9.81291	10.1477	9.71476	9.18109	9.06454	8.81223
208785_s_at	MAP1LC3B2	microtubule-associated protein 1 light chain 3 beta 2	643246	12q24.22	1.29263	4.78963	3.84899	0.00551159	0.280414	-1.84006	5.38091	5.34169	5.86223	5.05316	3.69507	4.38672	3.80762
202058_s_at	KPNA1	karyopherin alpha 1 (importin alpha 5)	3836	3q21	1.38281	2.96338	3.84671	0.00552871	0.280414	-1.84279	3.1146	3.9655	4.18057	3.10375	2.48432	1.98017	1.91476
218457_s_at	DNMT3A	DNA (cytosine-5-)-methyltransferase 3 alpha	1788	2p23	1.51179	3.1864	3.8439	0.00554986	0.280414	-1.84615	3.23186	4.40205	4.51691	3.27399	2.40692	2.48339	1.98963
212386_at	TCF4	transcription factor 4	6925	18q21.1	-0.7276	10.5962	-3.84379	0.00555074	0.280414	-1.84629	10.1877	10.261	10.0926	10.4576	11.0279	10.9027	11.2438
209108_at	TSPAN6	tetraspanin 6	7105	Xq22	0.511898	8.90639	3.84203	0.005564	0.280414	-1.84839	9.01916	9.12404	9.45352	8.72123	8.60714	8.71926	8.70041
200806_s_at	HSPD1	heat shock 60kDa protein 1 (chaperonin)	3329	2q33.1	1.33864	10.1391	3.84195	0.00556465	0.280414	-1.8485	10.6477	10.9466	11.1177	10.4958	9.04309	9.59649	9.12605
218231_at	NAGK	N-acetylglucosamine kinase	55577	2p13.3	1.42452	5.24444	3.84182	0.00556557	0.280414	-1.84864	5.97329	5.9548	6.24726	5.2671	5.21427	4.27707	3.77728
209580_s_at	MBD4	methyl-CpG binding domain protein 4	8930	3q21-q22	1.56277	5.66222	3.84158	0.00556745	0.280414	-1.84894	6.41039	6.49405	6.76125	5.76972	5.38362	4.91128	3.90524
206383_s_at	G3BP2	GTPase activating protein (SH3 domain) binding protein 2	9908	4q21.1	0.604248	3.02601	3.83998	0.00557952	0.280414	-1.85085	3.16034	3.41457	3.53898	2.86411	2.87921	2.86657	2.4583
211450_s_at	MSH6	mutS homolog 6 (E. coli)	2956	2p16	2.65176	6.53311	3.83885	0.0055881	0.280414	-1.8522	7.38654	8.18849	8.57019	7.07586	5.37215	5.31255	3.82601
215028_at	SEMA6A	sema domain, transmembrane domain (TM), and cytoplasmic domain, (semaphorin) 6A	57556	5q23.1	-0.911508	2.32536	-3.83528	0.00561533	0.280414	-1.85648	1.7408	1.98317	1.68952	2.57905	3.09446	2.16533	3.02517
218820_at	C14orf132	chromosome 14 open reading frame 132	56967	14q32.2	-0.469582	6.05764	-3.83498	0.00561761	0.280414	-1.85684	5.6283	5.96642	5.7732	6.20009	6.2197	6.24208	6.37371
217120_s_at	MED14	mediator complex subunit 14	9282	Xp11.4-p11.2	-0.467411	1.73078	-3.83463	0.00562033	0.280414	-1.85726	1.54017	1.49994	1.35095	1.74459	1.9407	2.06351	1.97561
209972_s_at	JTV1	JTV1 gene	7965	7p22	-0.533143	3.87166	-3.83265	0.00563545	0.280414	-1.85963	3.75898	3.64563	3.29641	4.08164	4.10319	4.02025	4.19552
200607_s_at	RAD21	RAD21 homolog (S. pombe)	5885	8q24	1.38566	8.09597	3.83201	0.0056404	0.280414	-1.8604	8.73084	8.79882	9.13366	8.42832	6.92418	7.65994	6.99601
202405_at	TIAL1	TIA1 cytotoxic granule-associated RNA binding protein-like 1	7073	10q	0.609667	3.84931	3.83061	0.00565117	0.280414	-1.86209	4.39819	4.09275	4.10213	3.90286	3.50213	3.56301	3.38409
211015_s_at	HSPA4	heat shock 70kDa protein 4	3308	5q31.1-q31.2	0.828158	6.94452	3.82732	0.0056765	0.280414	-1.86603	7.08873	7.31334	7.85117	6.85841	6.27709	6.6737	6.54916
201179_s_at	GNAI3	guanine nucleotide binding protein (G protein), alpha inhibiting activity polypeptide 3	2773	1p13	1.23833	6.43411	3.82365	0.00570501	0.280414	-1.87044	6.73005	7.18789	7.50724	6.59252	5.55626	6.10246	5.36235
203272_s_at	TUSC2	tumor suppressor candidate 2	11334	3p21.3	0.938351	4.88368	3.82188	0.00571878	0.280414	-1.87257	5.53093	4.97123	5.75749	4.81087	4.68945	4.34566	4.08014
221210_s_at	NPL	N-acetylneuraminate pyruvate lyase (dihydrodipicolinate synthase)	80896	1q25	0.439222	1.75942	3.82092	0.00572625	0.280414	-1.87372	1.88541	2.1821	1.96368	1.59609	1.54484	1.61938	1.5244
208925_at	CLDND1	claudin domain containing 1	56650	3q12.1	1.70874	4.2372	3.82033	0.00573088	0.280414	-1.87443	5.19644	5.14638	5.29805	4.75979	2.68023	3.51167	3.06787
202635_s_at	POLR2K	polymerase (RNA) II (DNA directed) polypeptide K, 7.0kDa	5440	8q22.2	0.870966	8.02984	3.81965	0.00573616	0.280414	-1.87524	8.62881	8.29127	8.66252	8.12726	7.20159	7.50863	7.78878
208911_s_at	PDHB	pyruvate dehydrogenase (lipoamide) beta	5162	3p21.1-p14.2	0.699869	6.89425	3.81933	0.00573868	0.280414	-1.87563	7.433	7.03714	7.41239	6.94392	6.30302	6.50549	6.62479
213889_at	PIGL	phosphatidylinositol glycan anchor biosynthesis, class L	9487	17p12-p11.2	0.861829	3.82664	3.8117	0.00579866	0.280414	-1.88479	4.02297	4.13677	4.79761	3.72865	3.2386	3.24624	3.61565
221622_s_at	TMEM126B	transmembrane protein 126B	55863	11q14.1	0.750486	7.88977	3.81014	0.00581103	0.280414	-1.88667	8.57438	8.15958	8.22188	7.78579	7.11967	7.62356	7.7435
204263_s_at	CPT2	carnitine palmitoyltransferase 2	1376	1p32	1.10381	3.26177	3.80821	0.00582633	0.280414	-1.88899	3.31723	3.88001	4.48033	3.23054	2.77194	2.60657	2.54579
212909_at	LYPD1	LY6/PLAUR domain containing 1	116372	2q21.2	1.65205	5.68552	3.80518	0.00585052	0.280414	-1.89264	6.47075	6.0211	7.3968	5.86722	4.91531	4.86956	4.25793
211825_s_at	EWSR1	Ewing sarcoma breakpoint region 1	2130	22q12.2	1.03552	3.35246	3.80387	0.00586103	0.280414	-1.89423	3.42058	4.16721	4.24476	3.42058	2.59711	2.66118	2.95578
200892_s_at	TRA2B	transformer 2 beta homolog (Drosophila)	6434	3q26.2-q27	0.939748	8.39858	3.80367	0.00586259	0.280414	-1.89446	8.70885	8.91461	9.18329	8.53515	7.77718	8.12303	7.54796
207108_s_at	NIPBL	Nipped-B homolog (Drosophila)	25836	5p13.2	1.22985	3.16447	3.80165	0.00587879	0.280414	-1.8969	3.40877	3.95578	4.23716	3.36793	2.54131	2.57599	2.06432
219342_at	CASD1	CAS1 domain containing 1	64921	7q21.3	1.15494	4.33923	3.79894	0.00590055	0.280414	-1.90016	4.58552	4.8792	5.53285	4.49907	3.71269	3.68083	3.48443
41387_r_at	JMJD3	jumonji domain containing 3, histone lysine demethylase	23135	17p13.1	-0.657003	4.78449	-3.79821	0.00590648	0.280414	-1.90104	4.14356	4.3789	4.7047	4.97339	5.25083	5.1966	4.84342
217234_s_at	EZR	ezrin	7430	6q25.2-q26	1.3573	3.17055	3.79707	0.00591572	0.280414	-1.90242	3.52446	3.99846	4.31551	3.32633	1.79693	2.75407	2.47807
201020_at	YWHAH	tyrosine 3-monooxygenase/tryptophan 5-monooxygenase activation protein, eta polypeptide	7533	22q12.3	1.07002	6.92977	3.79545	0.00592878	0.280414	-1.90437	6.93897	7.818	7.86665	6.94281	6.50104	6.29692	6.14399
218542_at	CEP55	centrosomal protein 55kDa	55165	10q23.33	0.586074	6.17486	3.79527	0.00593029	0.280414	-1.90459	6.41312	6.69403	6.42214	5.99834	6.16104	5.64852	5.88686
205702_at	PHTF1	putative homeodomain transcription factor 1	10745	1p13	0.412933	2.72629	3.79515	0.00593122	0.280414	-1.90473	2.95441	2.86951	3.06284	2.46881	2.63305	2.58728	2.50815
211115_x_at	SIP1	survival of motor neuron protein interacting protein 1	8487	14q13	1.06576	5.29639	3.79342	0.0059453	0.280414	-1.90682	5.97396	5.64116	6.10107	5.51821	4.63319	4.89649	4.31068
201841_s_at	HSPB1	heat shock 27kDa protein 1	3315	7q11.23	1.45911	9.9414	3.79232	0.00595418	0.280414	-1.90814	10.4693	10.4249	11.4314	9.97884	9.12446	9.60701	8.55395
206875_s_at	SLK	STE20-like kinase (yeast)	9748	10q25.1	0.563291	3.49363	3.78988	0.0059741	0.280414	-1.91109	3.80449	4.04357	3.59847	3.23797	3.10394	3.20558	3.46139
204460_s_at	RAD1	RAD1 homolog (S. pombe)	5810	5p13.2	0.812156	3.80028	3.78933	0.0059786	0.280414	-1.91175	4.2297	3.9418	4.62161	3.79073	3.44495	3.09702	3.47616
43427_at	ACACB	acetyl-Coenzyme A carboxylase beta	32	12q24.11	-1.1022	6.98468	-3.78895	0.00598176	0.280414	-1.91222	6.00399	6.31452	6.74604	6.96771	8.10798	7.47157	7.28093
208682_s_at	MAGED2	melanoma antigen family D, 2	10916	Xp11.2	1.13307	7.20033	3.78794	0.00599003	0.280414	-1.91344	7.53034	7.57153	8.44154	7.27625	6.74223	6.50818	6.33227
202159_at	FARSA	phenylalanyl-tRNA synthetase, alpha subunit	2193	19p13.2	-0.764869	7.88968	-3.78791	0.00599025	0.280414	-1.91347	7.28378	7.58187	7.49217	7.91899	8.71094	8.18865	8.05135
209393_s_at	EIF4E2	eukaryotic translation initiation factor 4E family member 2	9470	2q37.1	0.859345	5.27442	3.78549	0.00601009	0.280414	-1.91639	5.87392	5.56533	5.85716	5.3185	4.75095	5.1373	4.41776
203733_at	DEXI	dexamethasone-induced transcript	28955	16p13.13	0.635499	5.01502	3.78535	0.00601126	0.280414	-1.91656	5.12862	5.63597	5.36989	4.62466	4.76062	5.01374	4.57162
200622_x_at	CALM3	calmodulin 3 (phosphorylase kinase, delta)	808	19q13.2-q13.3	1.05403	3.66779	3.78533	0.0060114	0.280414	-1.91658	3.72522	4.29964	4.78542	3.26878	3.65079	3.03171	2.91298
210255_at	RAD51L1	RAD51-like 1 (S. cerevisiae)	5890	14q23-q24.2	0.4542	2.55033	3.78394	0.00602287	0.280414	-1.91826	2.79904	2.87527	2.75529	2.44288	2.46718	2.15306	2.35956
222266_at	C19orf2	chromosome 19 open reading frame 2	8725	19q12	-1.08777	7.85012	-3.78384	0.00602368	0.280414	-1.91838	7.47641	7.52249	6.68671	8.45903	8.82809	7.92279	8.05532
201490_s_at	PPIF	peptidylprolyl isomerase F	10105	10q22-q23	2.21669	5.90585	3.78347	0.00602674	0.280414	-1.91883	6.6194	7.07849	7.81969	6.28819	4.94803	4.96993	3.61721
222316_at					-1.26334	2.79298	-3.78345	0.00602689	0.280414	-1.91885	1.93861	2.34898	1.92563	3.38343	3.26568	2.57136	4.11718
208579_x_at	H2BFS	H2B histone family, member S	54145	21q22.3	0.782559	5.2992	3.78314	0.00602946	0.280414	-1.91923	5.70248	5.40571	6.13096	5.24808	4.96112	4.97701	4.66907
209218_at	SQLE	squalene epoxidase	6713	8q24.1	0.701873	8.75389	3.78107	0.00604659	0.280625	-1.92173	8.81202	9.29439	9.35848	8.69556	8.47158	8.48826	8.15697
212092_at	PEG10	paternally expressed 10	23089	7q21	1.3309	3.06662	3.77098	0.00613068	0.281746	-1.93393	2.99478	4.24338	4.24324	2.95185	2.66588	2.27053	2.09667
203360_s_at	MYCBP	c-myc binding protein	26292	1p33-p32.2	1.05081	6.05274	3.76959	0.00614239	0.281746	-1.93561	6.7392	6.1391	7.08131	5.88767	5.53507	5.89248	5.09433
216266_s_at	ARFGEF1	ADP-ribosylation factor guanine nucleotide-exchange factor 1(brefeldin A-inhibited)	10565	8q13	1.51707	3.20268	3.76824	0.00615375	0.281746	-1.93724	3.29886	4.23744	4.67242	3.29886	1.91422	2.57965	2.4173
220250_at	ZNF286A	zinc finger protein 286A	57335	17p11.2	0.839804	2.3406	3.76728	0.00616185	0.281746	-1.9384	2.45892	3.39586	2.60669	1.9893	1.94529	1.91213	2.07603
210692_s_at	SLC43A3	solute carrier family 43, member 3	29015	11q11	1.44537	3.79607	3.76595	0.00617308	0.281746	-1.94001	3.78509	4.84051	5.24038	3.78509	2.86772	3.28932	2.76438
218477_at	TMEM14A	transmembrane protein 14A	28978	6p12.1	0.752193	6.40959	3.76453	0.00618513	0.281746	-1.94174	6.77724	6.77018	6.97083	6.49907	6.22662	5.68919	5.93401
201151_s_at	MBNL1	muscleblind-like (Drosophila)	4154	3q25	0.920787	3.7954	3.76451	0.00618531	0.281746	-1.94176	4.12465	4.18111	4.65892	3.76215	2.87018	3.65015	3.32061
216187_x_at					-1.20818	8.41601	-3.76448	0.00618559	0.281746	-1.9418	8.06385	7.89199	7.22103	8.34416	9.61164	8.91212	8.86727
202738_s_at	PHKB	phosphorylase kinase, beta	5257	16q12-q13	1.27755	4.2375	3.76429	0.00618718	0.281746	-1.94203	4.35119	5.16996	5.38142	4.35119	3.52505	3.7466	3.13706
200946_x_at	GLUD1	glutamate dehydrogenase 1	2746	10q23.3	1.25263	5.03217	3.7597	0.00622621	0.281746	-1.94758	5.62621	5.93815	5.6795	5.302	4.13983	4.70398	3.8355
216555_at	C22orf30	chromosome 22 open reading frame 30	253143	22q12.2-q12.3	-0.973711	2.71838	-3.75737	0.00624616	0.281746	-1.95041	2.25152	2.10573	2.12866	2.50234	3.51092	3.54744	2.98202
214848_at					-0.628296	4.59861	-3.75688	0.0062504	0.281746	-1.95101	4.45883	4.16403	4.0959	4.76029	4.7016	4.79052	5.21913
221425_s_at	ISCA1	iron-sulfur cluster assembly 1 homolog (S. cerevisiae)	81689	9q21.33	1.00883	3.6697	3.75612	0.00625695	0.281746	-1.95193	4.43264	3.94291	4.363	3.58953	2.57982	3.20548	3.57454
201898_s_at	UBE2A	ubiquitin-conjugating enzyme E2A (RAD6 homolog)	7319	Xq24-q25	0.671462	7.86011	3.75455	0.00627038	0.281746	-1.95383	8.21207	7.99158	8.52776	7.70907	7.69462	7.64562	7.24006
213698_at	ZMYM6	zinc finger, MYM-type 6	9204	1p34.2	1.47424	3.87488	3.75136	0.00629796	0.281746	-1.95771	4.5983	4.53287	5.02073	3.98412	3.22298	3.56117	2.20396
214710_s_at	CCNB1	cyclin B1	891	5q12	0.638422	8.02841	3.75097	0.0063013	0.281746	-1.95818	8.70143	8.28678	8.19146	7.85506	7.72603	7.50065	7.93748
218938_at	FBXL15	F-box and leucine-rich repeat protein 15	79176	10q24.32	0.4623	2.94979	3.74897	0.00631861	0.281746	-1.9606	3.15109	3.14677	3.34401	2.82713	2.6083	2.897	2.6742
205404_at	HSD11B1	hydroxysteroid (11-beta) dehydrogenase 1	3290	1q32-q41	0.760392	3.74396	3.74649	0.00634024	0.281746	-1.96362	4.43953	3.75943	4.33646	3.65806	3.12728	3.46652	3.42045
207782_s_at	PSEN1	presenilin 1	5663	14q24.3	1.23564	3.58954	3.74564	0.00634757	0.281746	-1.96464	3.67646	4.41418	4.79621	3.67646	2.57929	3.07959	2.90458
203219_s_at	APRT	adenine phosphoribosyltransferase	353	16q24	1.21306	5.07403	3.74367	0.00636485	0.281746	-1.96705	5.20768	5.65674	6.43719	4.40835	5.07006	4.59743	4.14074
210707_x_at	PMS2L11	postmeiotic segregation increased 2-like 11 pseudogene	441263	7q11.23	0.765881	4.98064	3.74275	0.00637286	0.281746	-1.96816	5.51089	5.19998	5.54398	5.03222	4.47855	4.82713	4.27171
219711_at	ZNF586	zinc finger protein 586	54807	19q13.43	0.708594	3.30579	3.74189	0.00638041	0.281746	-1.9692	3.64025	3.40649	4.08536	3.03038	3.04523	2.74114	3.19168
201633_s_at	CYB5B	cytochrome b5 type B (outer mitochondrial membrane)	80777	16q22.1	0.967654	3.1728	3.74177	0.00638142	0.281746	-1.96934	3.84955	3.42405	3.90364	3.28926	2.59671	2.91176	2.23464
216006_at					-0.657781	2.59306	-3.7395	0.00640143	0.281746	-1.97211	2.22771	2.08944	2.33441	2.68896	3.25801	2.61776	2.93512
209853_s_at	PSME3	proteasome (prosome, macropain) activator subunit 3 (PA28 gamma; Ki)	10197	17q21	1.29176	5.18636	3.73935	0.00640271	0.281746	-1.97229	5.83551	5.50445	6.43357	5.39487	4.68599	4.05282	4.39731
218486_at	KLF11	Kruppel-like factor 11	8462	2p25	0.829554	2.79143	3.73868	0.00640864	0.281746	-1.97311	2.77671	3.68762	3.33207	2.69302	2.41664	2.33106	2.30292
202527_s_at	SMAD4	SMAD family member 4	4089	18q21.1	0.787324	7.79511	3.73697	0.00642374	0.281746	-1.97519	8.227	8.14409	8.36392	7.90166	6.99506	7.37116	7.56285
204725_s_at	NCK1	NCK adaptor protein 1	4690	3q21	1.3733	4.92347	3.73574	0.00643461	0.281746	-1.97668	5.68847	5.34537	6.09079	5.29935	4.11653	4.17138	3.75239
206070_s_at	EPHA3	EPH receptor A3	2042	3p11.2	0.868529	3.93845	3.73453	0.00644528	0.281746	-1.97815	4.80031	4.32469	4.17926	3.66886	3.05626	3.68447	3.8553
210600_s_at	GRK4	G protein-coupled receptor kinase 4	2868	4p16.3	-0.956048	2.67537	-3.7334	0.00645532	0.281746	-1.97952	2.12828	2.34074	1.91815	2.48735	3.29745	3.5616	2.99402
207654_x_at	DR1	down-regulator of transcription 1, TBP-binding (negative cofactor 2)	1810	1p22.1	1.33419	4.85417	3.73256	0.00646283	0.281746	-1.98055	4.88025	6.00323	5.96623	4.46915	3.60364	4.74851	4.30821
203511_s_at	TRAPPC3	trafficking protein particle complex 3	27095	1p34.3	1.42715	7.55313	3.72907	0.00649391	0.282548	-1.9848	8.454	8.2709	8.38102	7.76306	6.89112	7.1789	5.93291
44111_at	VPS33B	vacuolar protein sorting 33 homolog B (yeast)	26276	15q26.1	-0.785096	6.39237	-3.72539	0.00652691	0.282694	-1.98928	6.27717	5.89948	5.65457	6.53426	6.89686	6.43273	7.0515
202300_at	HBXIP	hepatitis B virus x interacting protein	10542	1p13.3	1.14249	8.63717	3.72176	0.00655955	0.282694	-1.99369	9.43901	8.77393	9.65713	8.72784	7.87235	8.32171	7.66823
213826_s_at	H3F3A	H3 histone, family 3A	3020	1q41	-0.75105	4.07436	-3.72137	0.00656316	0.282694	-1.99418	3.95596	3.48843	3.49117	4.25262	4.57201	4.05585	4.70448
213742_at	SFRS11	splicing factor, arginine/serine-rich 11	9295	1p31	-1.21922	8.91464	-3.71731	0.00659996	0.282694	-1.99913	8.81773	8.19258	7.64351	9.04364	10.0424	9.20155	9.46112
209249_s_at	GHITM	growth hormone inducible transmembrane protein	27069	10q23.1	0.77549	8.46963	3.71716	0.0066013	0.282694	-1.99931	8.7485	8.7446	9.24519	8.56277	7.84299	8.09601	8.04733
200692_s_at	HSPA9	heat shock 70kDa protein 9 (mortalin)	3313	5q31.1	0.92569	8.12079	3.71643	0.00660791	0.282694	-2.00019	8.25765	8.6296	9.06202	8.14815	7.50452	7.85466	7.38894
215084_s_at	LRRC42	leucine rich repeat containing 42	115353	1p33-p32.1	0.683151	7.25976	3.71256	0.00664331	0.282694	-2.00492	7.59052	7.41012	7.94975	7.10913	7.16156	6.96162	6.63561
208748_s_at	FLOT1	flotillin 1	10211	6p21.3	0.435098	2.06416	3.71198	0.00664858	0.282694	-2.00562	2.28567	2.39082	2.26186	1.96989	1.88425	1.96437	1.69223
212891_s_at	GADD45GIP1	growth arrest and DNA-damage-inducible, gamma interacting protein 1	90480	19p13.13	0.780105	6.43569	3.71039	0.00666319	0.282694	-2.00757	6.6513	6.65217	7.34091	6.17987	6.33661	6.05536	5.83358
217496_s_at	IDE	insulin-degrading enzyme	3416	10q23-q25	0.795601	2.80436	3.70994	0.00666734	0.282694	-2.00812	3.05391	3.27353	3.44951	2.95047	2.49659	2.09678	2.30969
208781_x_at	SNX3	sorting nexin 3	8724	6q21	0.746388	7.86448	3.70797	0.00668549	0.282694	-2.01052	8.22368	8.09491	8.55435	7.66738	7.08095	7.76007	7.66998
212877_at	KLC1	kinesin light chain 1	3831	14q32.3	0.762933	4.40289	3.70754	0.00668943	0.282694	-2.01104	4.95863	4.39283	5.16511	4.20181	4.19325	4.11103	3.79761
213574_s_at	KPNB1	karyopherin (importin) beta 1	3837	17q21.32	-0.564616	10.8466	-3.70672	0.00669698	0.282694	-2.01204	10.6552	10.5282	10.3886	11.1531	11.3729	10.9249	10.9035
204768_s_at	FEN1	flap structure-specific endonuclease 1	2237	11q12	1.01284	6.4689	3.70454	0.00671723	0.282694	-2.01472	6.51315	7.21486	7.41499	6.38234	6.31522	5.71938	5.72237
201234_at	ILK	integrin-linked kinase	3611	11p15.5-p15.4	0.591062	6.69	3.70448	0.00671773	0.282694	-2.01478	6.81734	6.88863	7.37728	6.57013	6.41433	6.36672	6.39559
215269_at	TRAPPC10	trafficking protein particle complex 10	7109	21q22.3	-1.21882	4.66905	-3.70231	0.00673785	0.282694	-2.01743	4.29828	4.30774	3.31173	5.26981	5.7467	4.64278	5.10632
213594_x_at	FUSIP1	FUS interacting protein (serine/arginine-rich) 1	10772	1p36.11	1.58153	6.49739	3.70102	0.00674993	0.282694	-2.01902	7.04737	7.24936	7.90664	6.76393	5.47404	6.08546	4.95493
217879_at	CDC27	cell division cycle 27 homolog (S. cerevisiae)	996	17q12-q23.2	1.06545	4.91325	3.70052	0.00675453	0.282694	-2.01962	4.93886	5.4476	6.17978	4.76899	4.26467	4.51896	4.2739
215457_at					-0.953639	2.33048	-3.70022	0.00675734	0.282694	-2.01999	2.14516	1.61532	1.59614	2.35609	2.95345	3.23397	2.4132
211676_s_at	IFNGR1	interferon gamma receptor 1	3459	6q23.3	0.953961	3.56623	3.69921	0.00676681	0.282694	-2.02123	3.74419	4.0384	4.55147	3.68352	2.82699	3.05999	3.05906
217301_x_at	RBBP4	retinoblastoma binding protein 4	5928	1p35.1	1.19677	8.94382	3.69595	0.00679735	0.282694	-2.02521	9.07403	10.0681	9.74097	9.0329	7.90684	8.59086	8.19308
200863_s_at	RAB11A	RAB11A, member RAS oncogene family	8766	15q21.3-q22.31	0.454491	9.05564	3.69532	0.00680328	0.282694	-2.02599	9.25387	9.35726	9.33491	8.98068	8.98685	8.66256	8.81335
214941_s_at	PRPF40A	PRP40 pre-mRNA processing factor 40 homolog A (S. cerevisiae)	55660	2q23.3	1.06098	5.96265	3.69509	0.00680538	0.282694	-2.02626	6.58368	6.16718	6.9559	6.02992	5.02116	5.73807	5.24261
219376_at	ZNF322A	zinc finger protein 322A	79692	6p22.1	0.587186	3.96757	3.69306	0.00682451	0.282694	-2.02874	4.3097	4.17156	4.42807	4.07511	3.59108	3.55763	3.63987
213186_at	DZIP3	DAZ interacting protein 3, zinc finger	9666	3q13.13	0.749862	3.24055	3.69099	0.00684403	0.282694	-2.03127	3.59877	3.27635	4.13202	2.75029	2.96973	2.94182	3.0149
219544_at	C13orf34	chromosome 13 open reading frame 34	79866	13q22.1	0.693481	4.33567	3.69066	0.00684713	0.282694	-2.03168	4.68719	4.45889	5.04976	4.31365	4.09884	3.98074	3.76065
215184_at	DAPK2	death-associated protein kinase 2	23604	15q22.31	-0.785098	5.39277	-3.68999	0.00685347	0.282694	-2.0325	5.09608	5.04468	4.69166	5.71784	6.22167	5.56082	5.41662
206471_s_at	PLXNC1	plexin C1	10154	12q23.3	-2.27936	3.78417	-3.68387	0.00691174	0.282694	-2.04	2.75222	2.83952	1.85328	3.54358	5.80756	3.9459	5.74712
200052_s_at	ILF2	interleukin enhancer binding factor 2, 45kDa	3608	1q21.3	0.807522	9.67415	3.68275	0.00692248	0.282694	-2.04137	10.0812	10.0225	10.3031	9.72761	9.35227	9.4387	8.79368
205085_at	ORC1L	origin recognition complex, subunit 1-like (yeast)	4998	1p32	0.958045	3.91033	3.68206	0.00692909	0.282694	-2.04222	4.55087	4.40078	4.4217	4.017	3.26554	3.79335	2.92308
221046_s_at	GTPBP8	GTP-binding protein 8 (putative)	29083	3q13.2	-0.817837	8.48138	-3.68145	0.00693494	0.282694	-2.04296	8.3093	7.98104	7.75181	8.77749	9.24186	8.40219	8.906
221311_x_at	LYRM2	LYR motif containing 2	57226	6q14.2-q16.1	0.882483	5.23407	3.68134	0.00693601	0.282694	-2.0431	5.98605	5.26369	5.96528	5.20113	4.81237	4.9477	4.46224
215227_x_at	ACP1	acid phosphatase 1, soluble	52	2p25	1.01475	8.89381	3.68112	0.00693807	0.282694	-2.04336	9.40357	9.28747	9.72995	8.99036	8.42873	8.62471	7.79187
211749_s_at	VAMP3	vesicle-associated membrane protein 3 (cellubrevin)	9341	1p36.23	1.4882	6.02906	3.68052	0.00694387	0.282694	-2.0441	6.31374	6.83287	7.49176	6.31374	4.98408	5.39876	4.86845
207714_s_at	SERPINH1	serpin peptidase inhibitor, clade H (heat shock protein 47), member 1, (collagen binding protein 1)	871	11q13.5	1.41673	7.68307	3.68018	0.00694708	0.282694	-2.04451	7.95346	8.69085	8.83358	7.93909	6.98627	7.07108	6.30714
221679_s_at	ABHD6	abhydrolase domain containing 6	57406	3p14.3	2.31948	4.82204	3.67945	0.0069541	0.282694	-2.04541	5.74381	5.93314	6.76542	5.19339	2.82818	4.50425	2.78609
221588_x_at	ALDH6A1	aldehyde dehydrogenase 6 family, member A1	4329	14q24.3	-0.988325	4.47329	-3.67373	0.00700939	0.284423	-2.05243	3.52107	3.88201	4.32251	5.06285	4.96801	5.24281	4.31375
204962_s_at	CENPA	centromere protein A	1058	2p24-p21	0.692625	7.4886	3.67147	0.00703141	0.284638	-2.05521	8.06509	7.89644	7.69164	7.6229	7.14313	6.93071	7.07032
212115_at	HN1L	hematological and neurological expressed 1-like	90861	16p13.3	0.474223	7.74595	3.67056	0.00704024	0.284638	-2.05632	8.01932	7.98807	8.04342	7.75722	7.61573	7.44167	7.35623
220688_s_at	MRTO4	mRNA turnover 4 homolog (S. cerevisiae)	51154	1p36.13	0.907022	7.66801	3.66789	0.00706633	0.285175	-2.0596	8.34373	8.03788	8.17732	7.57416	7.25198	7.64536	6.64566
200818_at	ATP5O	ATP synthase, H+ transporting, mitochondrial F1 complex, O subunit	539	21q22.1-q22.2	0.671045	10.3878	3.66346	0.00710979	0.28641	-2.06503	10.7671	10.5929	10.9537	10.4128	10.1179	10.1554	9.71462
221189_s_at	TARS2	threonyl-tRNA synthetase 2, mitochondrial (putative)	80222	1q21.2	1.04993	3.19238	3.66151	0.00712904	0.286591	-2.06743	3.30603	3.62114	4.44984	2.91495	2.40831	3.03382	2.61254
212897_at	CDC2L6	cell division cycle 2-like 6 (CDK8-like)	23097	6q21	-0.646955	6.30856	-3.6604	0.00714001	0.286591	-2.0688	5.77315	6.00745	6.03602	6.79496	6.86207	6.39621	6.29005
218127_at	NFYB	nuclear transcription factor Y, beta	4801	12q22-q23	1.01462	7.38387	3.65867	0.00715717	0.286743	-2.07092	7.80997	7.74244	8.33853	7.48818	6.34751	7.03168	6.92876
200984_s_at	CD59	CD59 molecule, complement regulatory protein	966	11p13	0.85174	3.6538	3.65669	0.00717691	0.286743	-2.07337	4.10088	4.07569	4.24495	3.7489	3.44727	3.24063	2.71826
202089_s_at	SLC39A6	solute carrier family 39 (zinc transporter), member 6	25800	18q12.2	1.76217	6.42645	3.65468	0.00719688	0.286743	-2.07583	6.46598	7.7559	8.07834	6.61011	5.69613	4.99852	5.38019
210156_s_at	PCMT1	protein-L-isoaspartate (D-aspartate) O-methyltransferase	5110	6q24-q25	1.34424	6.37374	3.65221	0.00722158	0.286743	-2.07887	7.10207	6.7846	7.53896	6.49005	5.47721	6.19832	5.02497
201469_s_at	SHC1	SHC (Src homology 2 domain containing) transforming protein 1	6464	1q21	2.06894	4.87428	3.65049	0.00723884	0.286743	-2.08099	4.71389	6.56673	6.88898	4.71389	3.33588	4.34157	3.55903
201337_s_at	VAMP3	vesicle-associated membrane protein 3 (cellubrevin)	9341	1p36.23	2.1793	4.48565	3.64947	0.00724908	0.286743	-2.08224	4.99947	5.84603	6.34741	4.83729	2.59331	4.06603	2.71005
211922_s_at	CAT	catalase	847	11p13	1.00904	3.54495	3.64677	0.00727631	0.286743	-2.08557	3.96466	3.72234	4.67763	3.45389	2.90447	3.36712	2.72452
215728_s_at	ACOT7	acyl-CoA thioesterase 7	11332	1p36.31-p36.11	1.61865	4.11848	3.6459	0.00728514	0.286743	-2.08664	4.67432	4.43941	6.01654	3.97099	3.18759	3.80387	2.73665
215794_x_at	GLUD2	glutamate dehydrogenase 2	2747	Xq24-q25	0.872734	2.77495	3.64581	0.007286	0.286743	-2.08675	2.82913	3.21608	3.77575	2.7521	2.28691	2.32159	2.24307
200874_s_at	NOP56	NOP56 ribonucleoprotein homolog (yeast)	10528	20p13	0.717709	4.20859	3.64206	0.00732403	0.286743	-2.09136	4.379	4.54684	4.93028	4.18454	3.81512	4.04282	3.56151
205750_at	BPHL	biphenyl hydrolase-like (serine hydrolase)	670	6p25	0.712996	5.79464	3.63858	0.00735959	0.286743	-2.09566	6.05569	5.96561	6.5849	5.49203	5.67556	5.61863	5.17006
219371_s_at	KLF2	Kruppel-like factor 2 (lung)	10365	19p13.13-p13.11	-0.770247	3.4246	-3.63663	0.00737953	0.286743	-2.09806	3.3469	2.94792	2.65857	3.90018	3.34728	3.88947	3.88191
217701_x_at					-2.46696	3.4367	-3.63156	0.00743174	0.286743	-2.10432	2.05339	2.57995	1.4477	3.28772	6.34332	3.95078	4.39405
202004_x_at	SDHC	succinate dehydrogenase complex, subunit C, integral membrane protein, 15kDa	6391	1q23.3	0.441076	7.53438	3.6303	0.00744479	0.286743	-2.10588	7.95083	7.58519	7.82325	7.38559	7.33392	7.2994	7.36247
200876_s_at	PSMB1	proteasome (prosome, macropain) subunit, beta type, 1	5689	6q27	0.704557	9.93495	3.62935	0.00745456	0.286743	-2.10704	10.3683	10.1463	10.498	9.9874	9.7435	9.57214	9.22893
214295_at	KIAA0485	hypothetical LOC57235	57235		-1.71367	8.51558	-3.62885	0.00745976	0.286743	-2.10766	8.1456	8.01308	6.45034	8.94525	10.0996	9.05581	8.89939
202226_s_at	CRK	v-crk sarcoma virus CT10 oncogene homolog (avian)	1398	17p13.3	2.07045	5.1045	3.62778	0.00747088	0.286743	-2.10898	5.26287	6.4019	7.19808	5.26287	3.90323	4.45265	3.24991
218119_at	TIMM23	translocase of inner mitochondrial membrane 23 homolog (yeast)	10431	10q11.21-q11.23	1.66187	4.7006	3.62764	0.00747238	0.286743	-2.10916	5.7365	5.50435	5.70988	4.84873	3.6971	4.58839	2.81929
213051_at	ZC3HAV1	zinc finger CCCH-type, antiviral 1	56829	7q34	-1.4045	4.5172	-3.62748	0.00747397	0.286743	-2.10935	3.32886	4.34159	3.47343	5.47371	4.88753	5.77368	4.34159
200968_s_at	PPIB	peptidylprolyl isomerase B (cyclophilin B)	5479	15q21-q22	0.78567	8.86891	3.62598	0.00748963	0.286743	-2.11121	9.36694	9.4002	9.18644	8.3574	8.85062	8.85948	8.06127
202654_x_at	MARCH7	membrane-associated ring finger (C3HC4) 7	64844	2q24.2	0.881532	6.47662	3.62377	0.00751268	0.286743	-2.11394	7.1328	6.84868	6.95958	6.5797	5.50333	6.08117	6.23109
218734_at	NAT11	N-acetyltransferase 11 (GCN5-related, putative)	79829	11q13.1	1.37785	2.83153	3.62294	0.00752133	0.286743	-2.11496	3.04658	3.72364	4.08641	3.04658	2.42634	1.8272	1.66398
208629_s_at	HADHA	hydroxyacyl-Coenzyme A dehydrogenase/3-ketoacyl-Coenzyme A thiolase/enoyl-Coenzyme A hydratase (trifunctional protein), alpha subunit	3030	2p23	1.02204	5.4406	3.62278	0.00752303	0.286743	-2.11516	5.95498	5.63315	6.48574	5.63315	4.78974	4.7368	4.85066
210732_s_at	LGALS8	lectin, galactoside-binding, soluble, 8	3964	1q42-q43	0.897909	3.45319	3.62235	0.00752752	0.286743	-2.11569	3.62778	4.18754	4.08352	3.62778	2.97123	3.02074	2.65373
205250_s_at	CEP290	centrosomal protein 290kDa	80184	12q21.32	-1.45288	6.02308	-3.62157	0.00753571	0.286743	-2.11665	5.99161	4.95121	4.63577	5.87134	6.78195	6.71408	7.21559
206182_at	ZNF134	zinc finger protein 134	7693	19q13.4	0.467748	3.13284	3.62119	0.00753975	0.286743	-2.11713	3.287	3.38307	3.53032	3.10059	3.01704	2.81834	2.79354
212207_at	MED13L	mediator complex subunit 13-like	23389	12q24.21	-1.285	4.45034	-3.62061	0.00754579	0.286743	-2.11784	4.02744	3.63037	3.49035	4.10016	5.72029	5.1342	5.04957
216521_s_at	BRCC3	BRCA1/BRCA2-containing complex, subunit 3	79184	Xq28	0.617656	3.18586	3.62047	0.0075473	0.286743	-2.11802	3.67531	3.21526	3.72586	3.10683	2.85149	2.69995	3.02634
200751_s_at	HNRNPC	heterogeneous nuclear ribonucleoprotein C (C1/C2)	3183	14q11.2	1.52419	9.03377	3.61912	0.00756142	0.286743	-2.11968	10.015	9.66648	10.0327	9.4494	7.78898	8.62882	7.65496
211672_s_at	ARPC4	actin related protein 2/3 complex, subunit 4, 20kDa	10093	3p25.3	1.88664	4.42319	3.61817	0.00757146	0.286743	-2.12086	4.96252	5.97513	5.56615	4.72103	3.18784	4.05781	2.49182
210774_s_at	NCOA4	nuclear receptor coactivator 4	8031	10q11.2	0.40739	7.94237	3.61749	0.00757863	0.286743	-2.1217	8.27845	8.1513	8.09573	7.88959	7.6557	7.73765	7.78814
213315_x_at	CXorf40A	chromosome X open reading frame 40A	91966	Xq28	0.871444	7.12949	3.61733	0.00758035	0.286743	-2.1219	7.73788	7.33116	7.81333	7.33116	6.54122	6.73955	6.41213
211452_x_at	LRRFIP1	leucine rich repeat (in FLII) interacting protein 1	9208	2q37.3	-0.821746	9.38182	-3.61649	0.00758922	0.286743	-2.12294	8.80014	9.26098	8.67563	9.26098	10.0321	9.70007	9.94288
203267_s_at	DRG2	developmentally regulated GTP binding protein 2	1819	17p11.2	1.5552	5.18246	3.61517	0.00760321	0.286743	-2.12457	5.52924	6.01724	6.66695	5.10122	5.12403	4.22659	3.61192
205687_at	UBFD1	ubiquitin family domain containing 1	56061	16p12	0.863652	4.55364	3.6149	0.00760601	0.286743	-2.1249	5.13019	4.74012	5.27117	4.07055	3.70027	4.6271	4.33611
203430_at	HEBP2	heme binding protein 2	23593	6q24	0.687984	7.52633	3.61479	0.00760719	0.286743	-2.12504	8.16875	7.47261	8.11702	7.35005	7.32407	7.16756	7.08422
209349_at	RAD50	RAD50 homolog (S. cerevisiae)	10111	5q31	0.793735	3.49664	3.61231	0.00763354	0.28685	-2.12811	3.67573	3.91338	4.2615	3.60175	3.03136	3.17757	2.81519
201856_s_at	ZFR	zinc finger RNA binding protein	51663	5p13.3	1.19913	3.92453	3.6121	0.00763576	0.28685	-2.12837	4.32176	4.37596	5.13152	3.87098	3.74139	3.37372	2.65635
222262_s_at	ETNK1	ethanolamine kinase 1	55500	12p12.1	0.959524	3.32366	3.60924	0.00766629	0.286987	-2.13191	3.94765	3.39357	4.27465	3.26969	2.69234	3.16825	2.51946
218989_x_at	SLC30A5	solute carrier family 30 (zinc transporter), member 5	64924	5q12.1	0.720021	6.9224	3.60868	0.00767219	0.286987	-2.13259	7.36933	7.44262	7.18958	6.7104	6.2376	6.46078	7.0465
221925_s_at	CSPP1	centrosome and spindle pole associated protein 1	79848	8q13.2	0.532361	2.68263	3.60666	0.00769383	0.286987	-2.1351	3.139	2.89524	2.92626	2.7594	2.35788	2.39629	2.30433
217099_s_at	GEMIN4	gem (nuclear organelle) associated protein 4	50628	17p13	1.60156	4.96219	3.60536	0.00770783	0.286987	-2.13671	5.34148	5.96943	6.3212	5.34148	4.39112	3.88998	3.48066
208923_at	CYFIP1	cytoplasmic FMR1 interacting protein 1	23191	15q11	0.430807	8.52192	3.60499	0.00771182	0.286987	-2.13717	8.72993	8.68105	8.8933	8.43761	8.43761	8.26762	8.20632
214830_at	SLC38A6	solute carrier family 38, member 6	145389	14q23.1	0.564529	3.7081	3.60129	0.00775168	0.286987	-2.14175	4.20544	3.73509	4.15154	3.40083	3.68858	3.40648	3.36876
203972_s_at	PEX3	peroxisomal biogenesis factor 3	8504	6q24.2	0.787137	4.197	3.60079	0.00775706	0.286987	-2.14237	4.95952	4.18477	4.79607	4.18477	3.75588	3.8575	3.64046
217554_at					0.819165	2.62239	3.60017	0.00776379	0.286987	-2.14314	2.8674	3.02647	3.37759	2.80701	1.96568	2.2121	2.10049
212241_at	GRINL1A	glutamate receptor, ionotropic, N-methyl D-aspartate-like 1A	81488	15q22.1	0.917738	3.8037	3.59938	0.0077724	0.286987	-2.14412	4.08392	4.27718	4.62327	3.97144	3.01903	3.53537	3.11569
215952_s_at	OAZ1	ornithine decarboxylase antizyme 1	4946	19p13.3	1.09875	10.2304	3.5974	0.00779384	0.286987	-2.14657	10.8969	10.7943	10.8837	10.3725	9.8032	9.92326	8.9392
218904_s_at	C9orf40	chromosome 9 open reading frame 40	55071	9q21.13	0.580191	2.9077	3.59572	0.00781214	0.286987	-2.14865	3.07349	3.13092	3.5133	2.70425	2.86813	2.64531	2.4185
40225_at	GAK	cyclin G associated kinase	2580	4p16	-0.599833	7.038	-3.5953	0.00781672	0.286987	-2.14917	6.49091	6.77373	6.82107	7.33186	7.62007	7.06357	7.16478
200712_s_at	MAPRE1	microtubule-associated protein, RP/EB family, member 1	22919	20q11.1-q11.23	1.72338	6.07971	3.59528	0.0078169	0.286987	-2.14919	6.67603	7.05712	7.46034	6.51192	4.9135	5.56232	4.37673
201196_s_at	AMD1	adenosylmethionine decarboxylase 1	262	6q21-q22	1.02511	6.40562	3.59502	0.00781978	0.286987	-2.14952	6.62309	6.96078	7.39031	6.59141	5.69535	5.55803	6.02036
205306_x_at	KMO	kynurenine 3-monooxygenase (kynurenine 3-hydroxylase)	8564	1q42-q44	1.08434	5.92014	3.59229	0.00784962	0.287609	-2.15291	6.81888	6.57091	6.22951	6.07162	5.68352	5.24828	4.81829
200778_s_at	SEPT2	septin 2	4735	2q37	1.622	7.37199	3.59017	0.00787287	0.287778	-2.15554	8.08798	8.3467	8.46185	7.71813	5.52192	6.65575	6.81157
220949_s_at	C7orf49	chromosome 7 open reading frame 49	78996	7q33	0.806785	4.72238	3.58748	0.00790251	0.287778	-2.15888	4.95922	5.10055	5.49042	4.28947	4.65481	3.90736	4.65481
203226_s_at	TSPAN31	tetraspanin 31	6302	12q13.3	1.1444	2.75826	3.58712	0.00790648	0.287778	-2.15932	2.76637	3.84063	3.6296	2.86211	2.21238	2.14599	1.8507
214603_at	MAGEA2B	melanoma antigen family A, 2B	266740	Xq28	-0.871026	2.8404	-3.58686	0.00790939	0.287778	-2.15965	2.76203	1.997	2.26898	2.76203	3.57593	3.29019	3.22664
222192_s_at	C2orf43	chromosome 2 open reading frame 43	60526	2p24.1	1.24678	4.88441	3.58497	0.0079303	0.287778	-2.162	5.67746	4.92074	6.19236	4.91195	3.9614	4.52776	3.99918
215758_x_at	ZNF93	zinc finger protein 93	81931	19p12	0.799421	3.24314	3.58484	0.00793175	0.287778	-2.16216	3.35671	3.70983	4.03332	3.25487	2.66511	3.07126	2.61089
201514_s_at	G3BP1	GTPase activating protein (SH3 domain) binding protein 1	10146	5q33.1	0.948202	5.79729	3.57953	0.00799083	0.288808	-2.16876	5.89027	6.76466	6.36243	5.76248	5.37199	5.53277	4.89643
207319_s_at	CDC2L5	cell division cycle 2-like 5 (cholinesterase-related cell division controller)	8621	7p13	1.39987	3.34156	3.57896	0.00799718	0.288808	-2.16946	3.34949	3.86725	5.20772	2.69685	2.83611	2.69992	2.73361
221277_s_at	PUS3	pseudouridylate synthase 3	83480	11q24.2	-0.847769	7.06489	-3.57806	0.00800725	0.288808	-2.17058	7.07664	6.41546	6.24925	7.07807	7.37818	7.53544	7.7212
209511_at	POLR2F	polymerase (RNA) II (DNA directed) polypeptide F	5435	22q13.1	0.708214	8.81325	3.57469	0.00804501	0.288808	-2.17476	9.37256	8.83584	9.44544	8.8071	8.37543	8.58115	8.27524
202543_s_at	GMFB	glia maturation factor, beta	2764	14q22.2	1.10771	4.17713	3.57394	0.00805348	0.288808	-2.1757	4.99561	4.82801	4.60671	3.4347	3.63759	3.19333	4.54399
200848_at	AHCYL1	S-adenosylhomocysteine hydrolase-like 1	10768	1p13.2	1.19582	6.482	3.57368	0.00805641	0.288808	-2.17602	6.78251	7.18415	7.52934	6.59914	5.92561	6.16389	5.18939
217802_s_at	NUCKS1	nuclear casein kinase and cyclin-dependent kinase substrate 1	64710	1q32.1	-0.713181	10.7783	-3.5722	0.0080731	0.288808	-2.17786	10.6489	10.2941	10.1692	10.6489	11.1688	11.174	11.3439
219182_at	CHST5	carbohydrate (N-acetylglucosamine 6-O) sulfotransferase 5	23563	16q22.3	0.575555	3.58845	3.57172	0.00807849	0.288808	-2.17846	3.6541	3.88677	4.21115	3.50542	3.33204	3.36966	3.16003
205329_s_at	SNX4	sorting nexin 4	8723	3q21.2	1.27233	3.60274	3.57078	0.00808914	0.288808	-2.17963	4.05047	4.10733	4.83154	3.58538	2.46812	3.59309	2.58324
213691_at					-0.439215	2.48306	-3.56919	0.00810718	0.288808	-2.18161	2.32958	2.30928	2.05739	2.68197	2.53121	2.69215	2.77986
200686_s_at	SFRS11	splicing factor, arginine/serine-rich 11	9295	1p31	-0.806735	9.36606	-3.56711	0.00813078	0.288808	-2.18419	9.26067	8.86313	8.5914	9.26067	9.82293	9.73851	10.0251
214722_at	NOTCH2NL	Notch homolog 2 (Drosophila) N-terminal like	388677	1q21.2	-0.831353	9.46824	-3.56654	0.00813726	0.288808	-2.1849	9.08025	9.08849	8.81081	9.62587	10.4304	9.76738	9.47445
213617_s_at	C18orf10	chromosome 18 open reading frame 10	25941	18q12.2	2.05653	5.40317	3.56409	0.00816521	0.288808	-2.18795	6.17494	6.21884	7.34121	5.56118	4.71165	4.75049	3.06387
207707_s_at	SEC13	SEC13 homolog (S. cerevisiae)	6396	3p25-p24	0.722527	8.60871	3.56245	0.00818408	0.288808	-2.19001	9.01852	8.65027	9.39597	8.47462	8.48888	8.1364	8.09633
212548_s_at	FRYL	FRY-like	285527	4p12	0.539798	4.67662	3.56052	0.0082062	0.288808	-2.19241	4.85858	5.14716	4.94948	4.62917	4.62917	4.25602	4.26675
215203_at	GOLGA4	golgi autoantigen, golgin subfamily a, 4	2803	3p22-p21.3	-0.672546	3.68186	-3.55949	0.00821802	0.288808	-2.19369	3.11291	3.62611	3.15363	3.97317	4.09987	4.18123	3.62611
203748_x_at	RBMS1	RNA binding motif, single stranded interacting protein 1	5937	2q24.2	0.862656	5.69766	3.55753	0.00824062	0.288808	-2.19613	5.89107	6.09802	6.58275	5.23482	5.70416	5.50064	4.87219
203386_at	TBC1D4	TBC1 domain family, member 4	9882	13q22.2	-0.467351	8.03163	-3.55716	0.00824491	0.288808	-2.19659	7.91805	7.77454	7.60112	8.15273	8.10274	8.4074	8.26483
204088_at	P2RX4	purinergic receptor P2X, ligand-gated ion channel, 4	5025	12q24.32	0.73699	3.01408	3.55421	0.00827905	0.288808	-2.20027	3.15132	3.57125	3.58308	3.04808	2.64015	2.82357	2.28111
222366_at					-1.4527	5.02604	-3.55272	0.00829631	0.288808	-2.20212	4.17841	4.55262	3.85673	5.49661	6.78297	5.15746	5.15746
212065_s_at	USP34	ubiquitin specific peptidase 34	9736	2p15	1.20275	2.68549	3.55093	0.0083172	0.288808	-2.20436	2.51179	3.66103	3.94553	2.51179	2.11057	2.1822	1.87556
210622_x_at	CDK10	cyclin-dependent kinase 10	8558	16q24	0.917482	2.95161	3.55024	0.00832519	0.288808	-2.20522	3.13509	3.23017	4.06239	2.54492	2.9439	2.32712	2.41766
203248_at	ZNF24	zinc finger protein 24	7572	18q12	0.77195	2.78062	3.54568	0.00837862	0.288808	-2.21091	2.81515	3.44483	3.40522	2.81515	2.39386	2.12208	2.46805
212931_at	TCF20	transcription factor 20 (AR1)	6942	22q13.3	-0.855925	7.7408	-3.54413	0.00839689	0.288808	-2.21285	6.98683	7.53263	7.23564	8.05456	8.65278	8.03945	7.68371
203352_at	ORC4L	origin recognition complex, subunit 4-like (yeast)	5000	2q22-q23	0.664288	3.27134	3.54257	0.00841521	0.288808	-2.21479	3.62141	3.3588	3.9726	2.93486	2.7313	3.01601	3.26442
212262_at	QKI	quaking homolog, KH domain RNA binding (mouse)	9444	6q26	1.04131	4.86167	3.54023	0.00844288	0.288808	-2.21771	4.89884	5.42845	6.04282	4.63368	3.92289	4.47132	4.63368
205211_s_at	RIN1	Ras and Rab interactor 1	9610	11q13.1	-0.626111	2.9967	-3.54018	0.00844356	0.288808	-2.21778	2.81613	2.63479	2.46585	3.04017	3.04302	3.37771	3.59923
203711_s_at	HIBCH	3-hydroxyisobutyryl-Coenzyme A hydrolase	26275	2q32.2	0.914056	4.72917	3.5398	0.00844803	0.288808	-2.21825	5.31593	5.33573	5.1028	4.31254	5.02147	3.90275	4.11297
205767_at	EREG	epiregulin	2069	4q13.3	-0.557971	1.90599	-3.53937	0.00845314	0.288808	-2.21879	1.7056	1.43322	1.62263	1.98562	2.42015	1.91978	2.25494
215553_x_at					-0.8874	3.83763	-3.539	0.00845747	0.288808	-2.21925	3.52748	3.43908	3.02509	3.63529	4.66142	4.25176	4.32332
215509_s_at	BUB1	budding uninhibited by benzimidazoles 1 homolog (yeast)	699	2q14	1.33341	3.64515	3.53766	0.0084734	0.288808	-2.22092	4.19738	4.4917	4.53224	3.63543	3.49885	2.00518	3.1553
213275_x_at	CTSB	cathepsin B	1508	8p22	-1.15307	7.49982	-3.53607	0.00849242	0.288808	-2.22292	7.18147	7.16188	6.17944	7.56639	8.20823	7.68623	8.51513
212142_at	MCM4	minichromosome maintenance complex component 4	4173	8q11.2	1.05173	2.76656	3.53422	0.00851451	0.288808	-2.22523	3.03589	3.22899	3.83778	2.66447	2.01406	2.77132	1.81343
202736_s_at	LSM4	LSM4 homolog, U6 small nuclear RNA associated (S. cerevisiae)	25804	19p13.11	1.32601	8.38371	3.53353	0.00852271	0.288808	-2.22609	9.0419	8.85031	9.53208	8.64958	7.67383	7.9654	6.97289
213485_s_at	ABCC10	ATP-binding cassette, sub-family C (CFTR/MRP), member 10	89845	6p21.1	-0.520654	6.23416	-3.53194	0.00854179	0.288808	-2.22808	5.91701	5.91683	5.97609	6.48288	6.74872	6.18798	6.4096
216516_at					-0.57421	2.12558	-3.53083	0.00855504	0.288808	-2.22946	1.76902	1.91292	1.71044	1.99346	2.4165	2.51488	2.56183
211730_s_at	POLR2L	polymerase (RNA) II (DNA directed) polypeptide L, 7.6kDa	5441	11p15	0.670016	9.47288	3.53075	0.00855606	0.288808	-2.22957	9.77445	9.77659	10.0162	9.28609	9.53052	9.163	8.76332
209432_s_at	CREB3	cAMP responsive element binding protein 3	10488	9pter-p22.1	0.778713	3.59601	3.53069	0.0085568	0.288808	-2.22964	4.24542	3.81691	4.06065	3.57534	3.58968	2.99874	2.88535
203116_s_at	FECH	ferrochelatase (protoporphyria)	2235	18q21.3	0.980755	4.15519	3.53034	0.00856094	0.288808	-2.23008	4.68891	4.67473	4.78323	4.28828	3.89718	3.7516	3.00242
203099_s_at	CDYL	chromodomain protein, Y-like	9425	6p25.1	0.80059	3.49303	3.53031	0.00856129	0.288808	-2.23011	3.65655	3.8426	4.35239	3.54312	2.88741	3.24783	2.92132
208850_s_at	THY1	Thy-1 cell surface antigen	7070	11q22.3-q23	1.33779	5.74747	3.52695	0.00860191	0.288808	-2.23433	6.30158	6.61517	6.61902	5.32812	5.94874	5.26367	4.15599
207845_s_at	ANAPC10	anaphase promoting complex subunit 10	10393	4q31	1.0504	4.29927	3.52631	0.00860959	0.288808	-2.23512	5.04375	4.41047	5.24427	4.41047	3.43753	4.04846	3.49991
213404_s_at	RHEB	Ras homolog enriched in brain	6009	7q36	0.613792	8.48517	3.52546	0.00861983	0.288808	-2.23618	9.0122	8.67814	8.8174	8.32783	7.99917	8.0077	8.55378
219754_at	RBM41	RNA binding motif protein 41	55285	Xq22.1-q24	-1.32261	3.72896	-3.52492	0.00862647	0.288808	-2.23687	3.2383	3.1322	2.54906	4.04249	5.30315	4.08659	3.75094
200942_s_at	HSBP1	heat shock factor binding protein 1	3281	16q23.3	0.610849	8.16947	3.52094	0.00867486	0.288808	-2.24185	8.67425	8.25732	8.62402	8.25732	7.76145	7.84132	7.77063
215221_at					-0.705155	3.15971	-3.5204	0.00868147	0.288808	-2.24253	2.60249	3.03038	2.63741	3.42912	3.821	3.07154	3.52601
215200_x_at					-0.712451	2.5604	-3.51951	0.00869226	0.288808	-2.24363	2.15479	2.21849	2.08657	2.4556	3.33454	2.75888	2.91391
222320_at					-0.583366	3.04997	-3.5191	0.00869736	0.288808	-2.24416	2.94118	2.70803	2.50066	3.05503	3.35335	3.22493	3.56664
211737_x_at	PTN	pleiotrophin	5764	7q33-q34	-0.523016	2.14352	-3.51882	0.00870069	0.288808	-2.2445	1.89258	1.90155	1.73983	2.15924	2.32267	2.30297	2.68579
214390_s_at	BCAT1	branched chain aminotransferase 1, cytosolic	586	12p12.1	1.39262	3.6229	3.51723	0.00872017	0.288808	-2.24649	3.78222	4.22727	5.24657	3.77124	2.84808	2.62894	2.85602
216274_s_at	SEC11A	SEC11 homolog A (S. cerevisiae)	23478	15q25.3	1.08485	8.25644	3.51568	0.00873926	0.288808	-2.24844	8.72963	8.64685	9.25259	8.3267	7.57458	8.13668	7.12808
218819_at	INTS6	integrator complex subunit 6	26512	13q14.12-q14.2	-1.0125	9.42408	-3.51483	0.00874974	0.288808	-2.2495	9.39137	8.73988	8.40528	9.34881	9.92886	9.86774	10.2866
214727_at	BRCA2	breast cancer 2, early onset	675	13q12.3	1.17243	3.01228	3.51351	0.00876592	0.288808	-2.25115	3.01549	4.14602	3.88523	2.91954	2.0097	2.24416	2.86585
200624_s_at	MATR3	matrin 3	9782	5q31.2	0.539949	9.12932	3.51338	0.00876755	0.288808	-2.25132	9.43284	9.54856	9.33219	9.11981	8.56964	8.92965	8.97255
208652_at	PPP2CA	protein phosphatase 2 (formerly 2A), catalytic subunit, alpha isoform	5515	5q31.1	0.540128	8.69696	3.51061	0.00880176	0.288808	-2.25479	8.90736	9.13233	8.97714	8.57243	8.37218	8.19319	8.72412
221381_s_at	MORF4	mortality factor 4	10934	4q33-q34.1	0.759339	8.63034	3.50997	0.00880973	0.288808	-2.25559	9.03169	9.06997	9.09107	8.82056	7.99205	8.42626	7.98074
221745_at	WDR68	WD repeat domain 68	10238	17q23.3	-0.759163	8.15229	-3.50875	0.00882483	0.288808	-2.25712	7.33045	8.07589	7.74911	8.71306	8.6914	8.29949	8.20664
212624_s_at	CHN1	chimerin (chimaerin) 1	1123	2q31.1	0.945529	5.95637	3.50565	0.00886344	0.288808	-2.26101	6.12747	6.35397	7.00859	5.68422	5.95498	5.0882	5.47718
219136_s_at	LMF1	lipase maturation factor 1	64788	16p13.3	-0.528183	2.9499	-3.50545	0.00886596	0.288808	-2.26126	2.70188	2.70737	2.53499	3.43379	3.2786	2.91121	3.08144
210191_s_at	PHTF1	putative homeodomain transcription factor 1	10745	1p13	1.32005	3.22705	3.50487	0.00887317	0.288808	-2.26199	3.50724	3.81784	4.61899	3.36589	2.35841	2.02358	2.89737
201518_at	CBX1	chromobox homolog 1 (HP1 beta homolog Drosophila )	10951	17q21.32	0.404209	9.33325	3.50271	0.0089002	0.288808	-2.2647	9.52162	9.49131	9.67975	9.1215	9.03554	9.19854	9.28449
219569_s_at	TMEM22	transmembrane protein 22	80723	3q22.3	0.699714	3.3685	3.50042	0.00892898	0.288808	-2.26757	3.72848	3.87037	3.70614	3.55706	3.02031	2.70078	2.99631
215096_s_at	ESD	esterase D/formylglutathione hydrolase	2098	13q14.1-q14.2	-0.585263	10.243	-3.49876	0.00894995	0.288808	-2.26966	10.095	9.93485	9.69576	10.3177	10.4316	10.3904	10.8356
203628_at	IGF1R	insulin-like growth factor 1 receptor	3480	15q26.3	-0.853903	7.79005	-3.49793	0.00896044	0.288808	-2.27071	7.23955	7.31326	7.3535	8.01449	8.64429	8.3856	7.57965
217356_s_at	PGK1	phosphoglycerate kinase 1	5230	Xq13	1.13812	10.3777	3.49785	0.00896144	0.288808	-2.27081	10.9274	10.8846	11.2721	10.6684	9.55188	10.0808	9.25857
202978_s_at	CREBZF	CREB/ATF bZIP transcription factor	58487	11q14	1.01369	4.30555	3.49746	0.00896633	0.288808	-2.27129	4.72032	4.5884	5.34569	4.43226	3.31804	3.95674	3.77741
203189_s_at	NDUFS8	NADH dehydrogenase (ubiquinone) Fe-S protein 8, 23kDa (NADH-coenzyme Q reductase)	4728	11q13	1.55542	5.75876	3.49715	0.00897026	0.288808	-2.27168	6.42472	6.03715	7.48085	5.53521	4.81839	5.72404	4.29099
203545_at	ALG8	asparagine-linked glycosylation 8, alpha-1,3-glucosyltransferase homolog (S. cerevisiae)	79053	11q14.1	0.441469	7.60802	3.49684	0.0089741	0.288808	-2.27207	7.70328	7.88581	7.99179	7.55856	7.35874	7.28084	7.47716
209257_s_at	SMC3	structural maintenance of chromosomes 3	9126	10q25	1.06733	3.43868	3.49548	0.00899134	0.288808	-2.27378	4.46518	3.60003	4.08055	3.17029	2.55558	3.58036	2.61878
209052_s_at	WHSC1	Wolf-Hirschhorn syndrome candidate 1	7468	4p16.3	1.22705	2.93549	3.49473	0.00900087	0.288808	-2.27472	2.84085	3.95084	4.1183	2.95435	2.05128	2.49418	2.13863
204107_at	NFYA	nuclear transcription factor Y, alpha	4800	6p21.3	1.18342	3.83126	3.49434	0.00900582	0.288808	-2.27521	3.85792	4.67009	4.99446	3.92766	2.78	3.37038	3.21826
214190_x_at	GGA2	golgi associated, gamma adaptin ear containing, ARF binding protein 2	23062	16p12	0.534676	2.14696	3.49381	0.00901262	0.288808	-2.27588	2.21469	2.57281	2.56996	2.08235	1.92228	2.00399	1.66263
216977_x_at	SNRPA1	small nuclear ribonucleoprotein polypeptide A'	6627	15q26.3	0.75355	7.20326	3.49311	0.00902144	0.288808	-2.27676	7.77496	7.16594	7.96068	7.13074	6.97259	6.76541	6.65251
201223_s_at	RAD23B	RAD23 homolog B (S. cerevisiae)	5887	9q31.2	0.558997	8.79454	3.49265	0.00902733	0.288808	-2.27734	8.89595	9.03342	9.41252	8.69612	8.34523	8.62991	8.54861
221432_s_at	SLC25A28	solute carrier family 25, member 28	81894	10q23-q24	0.707105	2.09803	3.49043	0.0090556	0.288808	-2.28013	2.23723	2.44306	2.82599	2.06394	2.00577	1.5344	1.57584
202055_at	KPNA1	karyopherin alpha 1 (importin alpha 5)	3836	3q21	0.850204	5.46826	3.48956	0.00906672	0.288808	-2.28122	5.55625	5.7498	6.55623	5.31626	4.93786	5.15391	5.00753
204709_s_at	KIF23	kinesin family member 23	9493	15q23	0.78621	6.14967	3.48937	0.00906913	0.288808	-2.28146	6.4518	6.64296	6.70203	6.33491	5.55687	5.42598	5.93313
219253_at	TMEM185B	transmembrane protein 185B (pseudogene)	79134	2q14.2	0.771052	5.33128	3.48916	0.00907187	0.288808	-2.28173	5.29956	5.84671	6.16939	5.29956	4.92099	4.83996	4.94283
205071_x_at	XRCC4	X-ray repair complementing defective repair in Chinese hamster cells 4	7518	5q13-q14	0.753622	2.36041	3.48869	0.00907791	0.288808	-2.28232	2.69047	2.41628	3.2664	2.28924	1.84481	2.05701	1.95866
214971_s_at	ST6GAL1	ST6 beta-galactosamide alpha-2,6-sialyltranferase 1	6480	3q27-q28	0.795991	2.79644	3.48789	0.00908811	0.288808	-2.28332	2.75732	3.58877	3.40778	2.67913	2.64412	2.24284	2.2551
201742_x_at	SFRS1	splicing factor, arginine/serine-rich 1	6426	17q21.3-q22	1.92339	7.84749	3.48667	0.00910375	0.288808	-2.28485	8.39736	9.17225	9.27013	8.36352	5.81552	7.15508	6.75862
217786_at	PRMT5	protein arginine methyltransferase 5	10419	14q11.2-q21	1.12009	7.25968	3.48659	0.00910476	0.288808	-2.28495	7.84734	7.60519	8.24668	7.52187	6.72994	6.75612	6.11066
205748_s_at	RNF126	ring finger protein 126	55658	19p13.3	0.784887	5.61246	3.48621	0.00910969	0.288808	-2.28543	5.62371	6.12537	6.43382	5.62371	5.00145	5.27216	5.207
207781_s_at	ZNF711	zinc finger protein 711	7552	Xq21.1-q21.2	1.4078	3.37183	3.48335	0.00914652	0.288808	-2.28903	3.26696	4.41568	4.84623	3.26696	2.69992	2.16195	2.94511
221520_s_at	CDCA8	cell division cycle associated 8	55143	1p34.3	0.96974	6.99287	3.48248	0.0091578	0.288808	-2.29013	7.25094	7.66403	7.72606	7.10526	6.75709	6.52833	5.9184
214544_s_at	SNAP23	synaptosomal-associated protein, 23kDa	8773	15q15.1	1.2297	3.22504	3.48156	0.00916968	0.288808	-2.29129	3.22073	3.91274	4.64972	3.22073	2.4567	2.77674	2.33796
211574_s_at	CD46	CD46 molecule, complement regulatory protein	4179	1q32	1.06116	4.55333	3.47937	0.00919804	0.288808	-2.29404	4.79072	5.14137	5.54702	4.84651	3.87649	3.68288	3.98831
221449_s_at	ITFG1	integrin alpha FG-GAP repeat containing 1	81533	16q12.1	1.33874	3.34075	3.47772	0.00921955	0.288808	-2.29612	3.39544	4.26958	4.65222	3.43658	2.70821	2.86283	2.06042
204020_at	PURA	purine-rich element binding protein A	5813	5q31	-0.655189	7.93977	-3.47696	0.00922937	0.288808	-2.29707	7.5613	7.82358	7.31126	8.57939	8.11711	8.2284	7.95738
202846_s_at	PIGC	phosphatidylinositol glycan anchor biosynthesis, class C	5279	1q23-q25	0.441236	7.39567	3.47631	0.00923783	0.288808	-2.29789	7.68323	7.70466	7.55552	7.24243	7.39033	7.19219	7.00133
204126_s_at	CDC45L	CDC45 cell division cycle 45-like (S. cerevisiae)	8318	22q11.21	0.656903	3.73162	3.47621	0.00923922	0.288808	-2.29803	4.23724	3.83774	4.24599	3.77728	3.58633	3.23908	3.19766
210338_s_at	HSPA8	heat shock 70kDa protein 8	3312	11q24.1	1.21366	10.8451	3.47342	0.00927564	0.288808	-2.30153	11.4439	11.6216	11.5503	11.2693	9.96271	10.3845	9.6832
222378_at					-0.968607	2.64572	-3.47244	0.0092885	0.288808	-2.30277	2.12699	2.26713	1.88256	2.53962	3.77569	3.02434	2.9037
200987_x_at	PSME3	proteasome (prosome, macropain) activator subunit 3 (PA28 gamma; Ki)	10197	17q21	1.23983	4.46078	3.46968	0.00932478	0.288808	-2.30625	4.70263	5.13489	5.67024	4.64801	4.06822	3.77763	3.22385
210567_s_at	SKP2	S-phase kinase-associated protein 2 (p45)	6502	5p13	1.62881	4.62432	3.46968	0.00932481	0.288808	-2.30625	5.00798	5.72566	5.93157	4.48597	4.84057	3.27164	3.10687
208675_s_at	DDOST	dolichyl-diphosphooligosaccharide-protein glycosyltransferase	1650	1p36.1	1.11459	9.14372	3.46953	0.00932675	0.288808	-2.30644	9.45145	9.82821	10.0622	9.31632	8.53678	8.87779	7.93327
208653_s_at	CD164	CD164 molecule, sialomucin	8763	6q21	0.767746	4.11236	3.46909	0.00933262	0.288808	-2.307	4.09271	4.60813	4.95236	3.93123	3.48507	3.76659	3.9504
221781_s_at	DNAJC10	DnaJ (Hsp40) homolog, subfamily C, member 10	54431	2q32.1	0.979027	3.28456	3.46909	0.00933263	0.288808	-2.307	3.39133	4.01501	4.12566	3.07124	3.39133	2.44103	2.55629
209488_s_at	RBPMS	RNA binding protein with multiple splicing	11030	8p12-p11	1.08774	2.87714	3.46895	0.00933439	0.288808	-2.30717	2.75074	3.59359	4.15178	2.64798	2.54262	2.30428	2.14898
211075_s_at	CD47	CD47 molecule	961	3q13.1-q13.2	1.06478	5.59975	3.46839	0.00934187	0.288808	-2.30788	5.98067	6.5764	6.0675	5.43911	5.7623	4.69589	4.67635
211383_s_at	WDR37	WD repeat domain 37	22884	10p15.3	0.948201	3.1824	3.46819	0.00934447	0.288808	-2.30813	3.44144	3.67564	4.05562	3.1141	3.23449	2.30292	2.45261
207172_s_at	CDH11	cadherin 11, type 2, OB-cadherin (osteoblast)	1009	16q22.1	1.16942	5.27513	3.46596	0.00937388	0.288808	-2.31093	5.34678	6.19792	6.28541	5.38841	4.18155	4.96508	4.56076
221487_s_at	ENSA	endosulfine alpha	2029	1q21.2	0.866203	4.02641	3.46559	0.00937879	0.288808	-2.3114	4.27506	4.53096	4.75813	3.83488	3.70613	4.04422	3.03549
209338_at	TFCP2	transcription factor CP2	7024	12q13	0.667118	5.51153	3.46427	0.0093963	0.288808	-2.31306	5.71527	5.60721	6.35573	5.11987	5.31568	5.15126	5.31568
205503_at	PTPN14	protein tyrosine phosphatase, non-receptor type 14	5784	1q32.2	0.7864	2.24021	3.46418	0.00939762	0.288808	-2.31319	2.26771	2.85826	2.94277	2.26771	1.69012	2.03482	1.62006
209622_at	STK16	serine/threonine kinase 16	8576	2q35	0.761944	2.87318	3.46373	0.00940361	0.288808	-2.31376	3.52569	3.03116	3.3689	2.88999	2.11605	2.77867	2.40183
202909_at	EPM2AIP1	EPM2A (laforin) interacting protein 1	9852	3p22.1	-0.697995	8.39526	-3.46286	0.00941509	0.288808	-2.31485	7.95574	8.3406	7.69287	8.38179	8.88369	8.91813	8.59399
206844_at	FBP2	fructose-1,6-bisphosphatase 2	8789	9q22.3	-0.444471	2.49912	-3.4623	0.00942255	0.288808	-2.31555	2.31083	2.31552	2.10906	2.50775	2.86473	2.65055	2.7354
36865_at	ANGEL1	angel homolog 1 (Drosophila)	23357	14q24.3	-0.497385	3.74272	-3.46186	0.0094284	0.288808	-2.31611	3.46187	3.30583	3.60781	3.77233	3.82912	4.162	4.06011
209902_at	ATR	ataxia telangiectasia and Rad3 related	545	3q22-q24	0.716596	4.34669	3.46128	0.00943619	0.288808	-2.31684	4.90207	4.46918	4.89726	4.46918	4.02433	3.97469	3.6901
218011_at	UBL5	ubiquitin-like 5	59286	19p13.3	0.700955	9.05389	3.46093	0.00944082	0.288808	-2.31728	9.7983	9.02373	9.54127	8.8465	8.86246	8.82389	8.48108
217289_s_at	SLC37A4	solute carrier family 37 (glucose-6-phosphate transporter), member 4	2542	11q23.3	1.17492	2.98517	3.46033	0.00944883	0.288808	-2.31804	2.92401	3.60553	4.44012	2.87221	2.29245	2.43096	2.33089
218331_s_at	C10orf18	chromosome 10 open reading frame 18	54906	10p15.1	0.93712	6.77243	3.46001	0.0094532	0.288808	-2.31845	7.69838	7.0021	7.22331	6.3856	5.75815	6.57044	6.76904
201646_at	SCARB2	scavenger receptor class B, member 2	950	4q21.1	1.1389	2.72502	3.45951	0.00945988	0.288808	-2.31908	2.54527	3.84813	3.73407	2.59802	2.18249	2.25138	1.91578
220773_s_at	GPHN	gephyrin	10243	14q23.3	0.971679	2.64476	3.45888	0.00946829	0.288808	-2.31987	2.61853	3.21085	3.77064	2.53577	1.86091	2.21605	2.30058
222147_s_at	ACTR5	ARP5 actin-related protein 5 homolog (yeast)	79913	20q11.23	0.773089	2.56524	3.45885	0.00946873	0.288808	-2.31992	2.88412	2.81496	3.32192	2.58044	1.88196	2.49244	1.98081
201028_s_at	CD99	CD99 molecule	4267	Xp22.32	0.844276	10.111	3.4573	0.00948943	0.288808	-2.32186	10.3733	10.6494	10.7576	10.258	9.63977	9.88218	9.21679
209458_x_at	HBA1	hemoglobin, alpha 1	3039	16p13.3	0.575992	2.62775	3.45618	0.00950456	0.288808	-2.32329	2.61589	2.98526	3.2695	2.31632	2.39785	2.50496	2.30443
207324_s_at	DSC1	desmocollin 1	1823	18q12.1	-0.47182	2.00217	-3.45564	0.00951179	0.288808	-2.32396	1.86891	1.70582	1.62295	2.01013	2.1307	2.41771	2.25898
208815_x_at	HSPA4	heat shock 70kDa protein 4	3308	5q31.1-q31.2	0.573834	8.17775	3.45533	0.00951588	0.288808	-2.32435	8.5043	8.20987	8.8028	8.14073	7.81073	7.89328	7.88256
204384_at	GOLGA2	golgi autoantigen, golgin subfamily a, 2	2801	9q34.11	0.63575	2.33893	3.45359	0.00953933	0.289087	-2.32654	2.42392	2.87855	2.80419	2.21199	1.92228	2.34711	1.7845
218458_at	GMCL1	germ cell-less homolog 1 (Drosophila)	64395	2p13.3	1.17266	5.69896	3.45273	0.00955103	0.289087	-2.32764	6.61284	6.21143	6.28287	5.9015	4.7084	5.59629	4.57938
44790_s_at	C13orf18	chromosome 13 open reading frame 18	80183	13q14.12	-0.527017	8.79129	-3.45104	0.00957383	0.289384	-2.32977	8.6299	8.55338	8.28713	9.13327	9.10364	8.71969	9.11201
201376_s_at	HNRNPF	heterogeneous nuclear ribonucleoprotein F	3185	10q11.21-q11.22	1.01025	7.16755	3.44853	0.00960792	0.290021	-2.33294	7.48797	7.70766	8.03889	7.36067	6.32037	6.98061	6.2767
217971_at	MAPKSP1	MAPK scaffold protein 1	8649	4q23	0.663149	6.43599	3.44487	0.00965787	0.290465	-2.33757	7.01668	6.51666	6.91146	6.12453	5.78725	6.27484	6.42053
221079_s_at	METTL2B	methyltransferase like 2B	55798	7q32.1	0.761004	3.71128	3.44459	0.00966174	0.290465	-2.33793	4.52712	3.95986	3.95145	3.65396	3.16333	3.65396	3.0693
205763_s_at	DDX18	DEAD (Asp-Glu-Ala-Asp) box polypeptide 18	8886	2q14.1	1.60841	6.2262	3.44385	0.00967181	0.290465	-2.33886	6.58634	7.13462	7.71491	6.58842	4.7406	5.03442	5.78408
209844_at	HOXB13	homeobox B13	10481	17q21.2	0.703094	2.64581	3.44364	0.00967476	0.290465	-2.33913	2.8917	2.9536	3.29743	2.77636	2.02772	2.41044	2.16341
202628_s_at	SERPINE1	serpin peptidase inhibitor, clade E (nexin, plasminogen activator inhibitor type 1), member 1	5054	7q21.3-q22	-0.446589	2.36279	-3.441	0.00971093	0.290871	-2.34246	2.18574	2.05864	2.07843	2.43376	2.43376	2.80202	2.54722
202433_at	SLC35B1	solute carrier family 35, member B1	10237	17q21.33	0.684457	7.01134	3.44061	0.00971639	0.290871	-2.34296	7.48255	7.18217	7.54266	6.96854	6.93495	6.70638	6.26213
210621_s_at	RASA1	RAS p21 protein activator (GTPase activating protein) 1	5921	5q13.3	1.46032	5.65997	3.43895	0.00973924	0.290871	-2.34506	6.08202	6.43348	6.96782	5.86833	4.03817	4.8858	5.34416
216525_x_at	PMS2L3	postmeiotic segregation increased 2-like 3	5387	7q11.23	0.517293	5.83316	3.43794	0.00975317	0.290871	-2.34633	6.08599	5.89166	6.40862	5.75781	5.61182	5.59237	5.48386
218295_s_at	NUP50	nucleoporin 50kDa	10762	22q13.31	0.740192	3.80154	3.4374	0.00976062	0.290871	-2.34702	4.29124	4.38083	4.00146	3.77497	3.37151	3.77497	3.01581
209395_at	CHI3L1	chitinase 3-like 1 (cartilage glycoprotein-39)	1116	1q32.1	-0.445621	2.17954	-3.43652	0.00977291	0.290871	-2.34814	1.90776	1.83506	2.03188	2.26272	2.36572	2.25123	2.60241
213593_s_at	TRA2A	transformer 2 alpha homolog (Drosophila)	29896	7p15.3	-1.98609	7.32063	-3.43527	0.0097902	0.290871	-2.34972	7.46066	6.26912	4.82738	7.87834	8.45389	8.69796	7.65705
205548_s_at	BTG3	BTG family, member 3	10950	21q21.1-q21.2	0.622797	7.58552	3.43508	0.00979277	0.290871	-2.34995	8.04295	7.94854	7.83274	7.32655	6.94456	7.30552	7.69781
208881_x_at	IDI1	isopentenyl-diphosphate delta isomerase 1	3422	10p15.3	0.782486	7.81675	3.43023	0.00986045	0.291888	-2.3561	8.53469	7.85512	8.40185	7.80784	7.55655	7.50473	7.05648
208941_s_at	SEPHS1	selenophosphate synthetase 1	22929	10p14	0.966908	5.81184	3.43021	0.00986069	0.291888	-2.35612	6.15352	5.90384	7.03571	5.56476	5.66676	5.21508	5.14318
206066_s_at	RAD51C	RAD51 homolog C (S. cerevisiae)	5889	17q22-q23	0.527111	2.58666	3.42898	0.0098779	0.291888	-2.35768	2.68624	2.78759	3.18976	2.53226	2.27143	2.27194	2.36738
217370_x_at	FUS	fusion (involved in t(12;16) in malignant liposarcoma)	2521	16p11.2	1.32526	4.90491	3.42887	0.00987942	0.291888	-2.35782	5.19666	5.64195	6.14801	5.04337	3.65857	4.76613	3.87972
216110_x_at					-0.570508	2.46525	-3.42228	0.00997234	0.293254	-2.36618	2.24814	2.3221	1.8475	2.52188	2.74964	2.60701	2.96047
209421_at	MSH2	mutS homolog 2, colon cancer, nonpolyposis type 1 (E. coli)	4436	2p22-p21	0.733793	7.61695	3.42209	0.00997502	0.293254	-2.36642	8.02519	7.90053	8.18306	7.83655	6.93679	7.19016	7.24638
218755_at	KIF20A	kinesin family member 20A	10112	5q31	0.77119	6.56299	3.42192	0.00997738	0.293254	-2.36663	6.91267	7.11651	6.98183	6.70837	6.01486	6.42589	5.78081
212060_at	SR140	U2-associated SR140 protein	23350	3q23	0.636657	5.0567	3.42185	0.00997831	0.293254	-2.36671	5.50206	5.54042	5.21904	5.10821	4.67814	4.92618	4.42287
204005_s_at	PAWR	PRKC, apoptosis, WT1, regulator	5074	12q21	0.995016	6.19742	3.4208	0.00999328	0.293307	-2.36805	6.61447	6.50793	7.17562	6.26062	5.09465	5.86626	5.86242
203529_at	PPP6C	protein phosphatase 6, catalytic subunit	5537	9q33.3	-0.589913	8.75647	-3.41694	0.0100482	0.294532	-2.37295	8.43456	8.57819	8.24539	8.84204	8.9594	8.83778	9.39795
214850_at	LOC100170939	glucuronidase, beta pseudogene	100170939	5q13	-0.850058	7.2306	-3.41231	0.0101145	0.296086	-2.37883	6.77866	7.04362	6.41228	7.65519	8.087	7.52171	7.11574
208864_s_at	TXN	thioredoxin	7295	9q31	0.432923	9.62006	3.4104	0.0101419	0.296128	-2.38124	9.82052	9.69903	10.0828	9.51327	9.353	9.45405	9.41776
205768_s_at	SLC27A2	solute carrier family 27 (fatty acid transporter), member 2	11001	15q21.2	0.707408	3.37723	3.40942	0.0101561	0.296128	-2.38249	3.76263	3.44677	4.13498	3.41244	2.80354	3.11006	2.97016
204211_x_at	EIF2AK2	eukaryotic translation initiation factor 2-alpha kinase 2	5610	2p22-p21	-0.413987	4.07277	-3.40939	0.0101566	0.296128	-2.38253	3.66972	3.88843	3.95047	4.24215	4.18229	4.1839	4.39244
208459_s_at	XPO7	exportin 7	23039	8p21	1.5995	4.41987	3.40852	0.0101691	0.296128	-2.38364	4.438	5.57385	5.98976	4.58408	3.73139	3.72717	2.89486
203015_s_at	SSX2IP	synovial sarcoma, X breakpoint 2 interacting protein	117178	1p22.3	0.678085	2.77273	3.406	0.0102056	0.29658	-2.38683	2.89076	3.20584	3.38402	2.89076	2.49331	2.19115	2.35327
219673_at	MCM9	minichromosome maintenance complex component 9	254394	6q22.31	0.613473	3.25066	3.40555	0.0102122	0.29658	-2.38741	3.46709	3.48481	3.85176	2.7771	3.18476	2.74647	3.24265
202899_s_at	SFRS3	splicing factor, arginine/serine-rich 3	6428	6p21	1.04325	9.24897	3.40469	0.0102246	0.29658	-2.3885	9.83508	9.61341	10.0868	9.51756	8.45481	8.99077	8.24431
202428_x_at	DBI	diazepam binding inhibitor (GABA receptor modulator, acyl-Coenzyme A binding protein)	1622	2q12-q21	0.395689	9.79695	3.40301	0.0102491	0.296697	-2.39064	10.0429	10.017	10.0093	9.69719	9.688	9.70244	9.42183
209127_s_at	SART3	squamous cell carcinoma antigen recognized by T cells 3	9733	12q24.1	1.18246	5.15778	3.40225	0.0102602	0.296697	-2.3916	6.1288	5.11956	6.25208	4.59396	4.7729	5.18664	4.05055
200786_at	PSMB7	proteasome (prosome, macropain) subunit, beta type, 7	5695	9q34.11-q34.12	0.925463	9.53162	3.40167	0.0102686	0.296697	-2.39234	10.098	9.84566	10.2377	9.57586	9.43313	9.08203	8.44895
213489_at	MAPRE2	microtubule-associated protein, RP/EB family, member 2	10982	18q12.1	0.647318	2.52557	3.40014	0.010291	0.296714	-2.39429	2.61376	2.84477	3.22787	2.24266	2.41177	2.41177	1.9264
200598_s_at	HSP90B1	heat shock protein 90kDa beta (Grp94), member 1	7184	12q24.2-q24.3	1.45924	7.31556	3.39929	0.0103034	0.296714	-2.39536	8.04965	8.11146	8.28713	7.60677	5.9485	7.2426	5.96283
218083_at	PTGES2	prostaglandin E synthase 2	80142	9q34.11	0.857971	5.48172	3.39803	0.010322	0.296714	-2.39697	5.49152	5.95499	6.46946	5.03984	5.49152	5.08669	4.83802
202690_s_at	SNRPD1	small nuclear ribonucleoprotein D1 polypeptide 16kDa	6632	18q11.2	0.520288	9.91972	3.39799	0.0103225	0.296714	-2.39701	10.2385	10.0568	10.3557	9.92836	9.64601	9.78909	9.4235
216350_s_at	ZNF10	zinc finger protein 10	7556	12q24.33	0.588458	2.28138	3.39497	0.0103669	0.297609	-2.40086	2.53869	2.59457	2.71967	2.31388	1.62998	2.1392	2.03368
215236_s_at	PICALM	phosphatidylinositol binding clathrin assembly protein	8301	11q14	2.1792	4.24416	3.39215	0.0104087	0.298424	-2.40445	4.61072	5.89024	5.96729	4.90754	2.82494	3.31473	2.19367
213787_s_at	EBP	emopamil binding protein (sterol isomerase)	10682	Xp11.23-p11.22	0.920476	8.33591	3.38932	0.0104507	0.298426	-2.40805	8.72087	8.82924	9.03558	8.25826	8.25746	8.06126	7.18871
211745_x_at	HBA1	hemoglobin, alpha 1	3039	16p13.3	0.85421	2.93826	3.38847	0.0104634	0.298426	-2.40914	2.95451	3.39728	3.92736	2.26016	2.42264	2.81444	2.79145
204544_at	HPS5	Hermansky-Pudlak syndrome 5	11234	11p14	1.04575	3.80088	3.38777	0.0104738	0.298426	-2.41002	4.49505	3.84337	4.85693	3.92472	3.47287	3.02306	2.99016
212719_at	PHLPP	PH domain and leucine rich repeat protein phosphatase	23239	18q21.33	1.26483	4.68378	3.3877	0.0104749	0.298426	-2.41012	4.76905	5.66168	5.78889	4.85889	4.27444	4.00511	3.42839
221037_s_at	SLC25A31	solute carrier family 25 (mitochondrial carrier; adenine nucleotide translocator), member 31	83447	4q28.1	-0.416402	1.39805	-3.38689	0.0104869	0.298426	-2.41114	1.07832	1.16037	1.24161	1.52931	1.4591	1.79051	1.52709
211255_x_at	DEDD	death effector domain containing	9191	1q23.3	1.56751	3.26651	3.38674	0.0104892	0.298426	-2.41133	3.27728	4.38625	4.82318	3.45832	1.86839	2.73482	2.31735
204871_at	MTERF	mitochondrial transcription termination factor	7978	7q21-q22	-0.647787	3.66896	-3.38226	0.0105564	0.299378	-2.41704	3.35659	3.28237	3.25741	3.72893	3.71575	4.44341	3.89822
202553_s_at	SYF2	SYF2 homolog, RNA splicing factor (S. cerevisiae)	25949	1p36.11	-0.460942	8.17998	-3.38037	0.0105848	0.299378	-2.41944	8.16709	7.77839	7.80427	8.25575	8.34457	8.45579	8.45397
210153_s_at	ME2	malic enzyme 2, NAD(+)-dependent, mitochondrial	4200	18q21	1.04377	6.61102	3.38034	0.0105852	0.299378	-2.41949	6.8631	7.23191	7.52736	6.87658	6.04457	6.17497	5.55862
210378_s_at	SSNA1	Sjogren syndrome nuclear autoantigen 1	8636	9q34.3	0.603595	6.8962	3.37866	0.0106106	0.299378	-2.42163	7.35005	6.96295	7.41033	6.96295	6.56086	6.64197	6.38429
208787_at	MRPL3	mitochondrial ribosomal protein L3	11222	3q21-q23	0.430154	9.39942	3.3747	0.0106706	0.299378	-2.42667	9.66927	9.53667	9.72974	9.4476	9.12218	9.15509	9.13541
203447_at	PSMD5	proteasome (prosome, macropain) 26S subunit, non-ATPase, 5	5711	9q33.2	0.486518	7.37349	3.3743	0.0106768	0.299378	-2.42719	7.70366	7.60705	7.64378	7.18477	7.03386	6.9736	7.46769
207618_s_at	BCS1L	BCS1-like (yeast)	617	2q33	0.781318	5.80469	3.37406	0.0106804	0.299378	-2.42749	6.32712	6.23923	6.18713	5.72984	5.9298	5.22128	4.99843
202053_s_at	ALDH3A2	aldehyde dehydrogenase 3 family, member A2	224	17p11.2	0.792899	5.77402	3.37374	0.0106854	0.299378	-2.42791	6.18709	6.12533	6.3689	5.74165	5.2752	4.89575	5.82424
212141_at	MCM4	minichromosome maintenance complex component 4	4173	8q11.2	1.24693	6.24842	3.37297	0.0106971	0.299378	-2.42889	6.4284	6.94334	7.51112	6.05101	5.73424	6.19784	4.873
213064_at	ZC3H14	zinc finger CCCH-type containing 14	79882	14q31.3	-0.613006	7.45585	-3.37234	0.0107066	0.299378	-2.42968	7.47336	6.99425	6.84906	7.68275	7.9609	7.53311	7.69751
210988_s_at	PRUNE	prune homolog (Drosophila)	58497	1q21	1.47471	3.56602	3.37217	0.0107092	0.299378	-2.4299	3.68087	4.89614	4.64912	3.97049	2.52374	2.82164	2.42015
210734_x_at	MAX	MYC associated factor X	4149	14q23	0.94574	3.03586	3.37194	0.0107127	0.299378	-2.43019	2.85129	3.83371	4.04385	2.85129	2.58426	2.64051	2.44613
200853_at	H2AFZ	H2A histone family, member Z	3015	4q24	0.428172	9.69071	3.37178	0.0107153	0.299378	-2.4304	10.0165	9.78662	10.003	9.67808	9.55892	9.41402	9.3778
209899_s_at	PUF60	poly-U binding splicing factor 60KDa	22827	8q24.2-qter	0.70823	8.93892	3.37174	0.0107158	0.299378	-2.43044	9.27324	9.2281	9.52953	8.77543	8.94474	8.71215	8.10925
209513_s_at	HSDL2	hydroxysteroid dehydrogenase like 2	84263	9q32	-0.712	6.32864	-3.37012	0.0107407	0.299378	-2.43252	6.45802	5.62966	5.67768	6.68731	6.73484	6.55863	6.55437
218647_s_at	YRDC	yrdC domain containing (E. coli)	79693	1p34.3	0.861411	6.97719	3.37001	0.0107423	0.299378	-2.43266	7.5761	7.19122	7.64097	6.90229	6.71874	6.86643	5.94461
200895_s_at	FKBP4	FK506 binding protein 4, 59kDa	2288	12p13.33	0.622422	8.96156	3.36944	0.0107511	0.299378	-2.43339	9.24156	9.31402	9.39613	8.99193	8.92308	8.55834	8.3059
211851_x_at	BRCA1	breast cancer 1, early onset	672	17q21	0.800441	2.71893	3.36715	0.0107863	0.299418	-2.43631	2.57693	3.41279	3.53925	2.48032	2.18346	2.49622	2.34353
212002_at	C1orf144	chromosome 1 open reading frame 144	26099	1p36.13	1.24386	5.37664	3.36675	0.0107924	0.299418	-2.43682	5.3528	6.39476	6.51468	5.3528	4.4955	5.22645	4.29947
214817_at	UNC13A	unc-13 homolog A (C. elegans)	23025	19p13.11	-0.761402	2.72735	-3.36672	0.0107928	0.299418	-2.43686	2.63828	2.51715	1.72136	3.03783	3.22633	3.01208	2.93842
81811_at					-0.744533	3.66454	-3.3654	0.0108132	0.299473	-2.43854	2.89425	3.65191	3.17112	4.01195	4.35532	3.77976	3.78747
218133_s_at	NIF3L1	NIF3 NGG1 interacting factor 3-like 1 (S. pombe)	60491	2q33	0.78609	7.62212	3.36314	0.0108481	0.299473	-2.44142	8.22908	7.70515	8.2797	7.70515	7.34675	7.25397	6.83501
211136_s_at	CLPTM1	cleft lip and palate associated transmembrane protein 1	1209	19q13.2-q13.3	1.92742	4.04848	3.36286	0.0108524	0.299473	-2.44178	3.8738	5.41618	6.15959	3.8738	3.10041	3.5953	2.32027
211795_s_at	FYB	FYN binding protein (FYB-120/130)	2533	5p13.1	-0.60202	2.1012	-3.35954	0.010904	0.299473	-2.44602	2.06568	1.60057	1.60531	2.06568	2.37765	2.37585	2.61764
200857_s_at	NCOR1	nuclear receptor co-repressor 1	9611	17p11.2	1.25666	4.47071	3.35719	0.0109407	0.299473	-2.44903	4.44669	5.26088	5.85883	4.50681	3.35436	4.02703	3.84036
204786_s_at	IFNAR2	interferon (alpha, beta and omega) receptor 2	3455	21q22.1	-1.02916	5.62445	-3.35606	0.0109583	0.299473	-2.45047	5.52382	4.60786	4.97739	5.76698	6.6689	5.62243	6.20376
208853_s_at	CANX	calnexin	821	5q35	1.85524	5.73997	3.35564	0.0109649	0.299473	-2.45101	5.64677	7.44366	7.30988	6.0717	4.42296	4.85186	4.43293
218304_s_at	OSBPL11	oxysterol binding protein-like 11	114885	3q21	0.81061	6.44045	3.35483	0.0109776	0.299473	-2.45204	7.04858	6.83138	6.83099	6.47308	5.78807	5.62967	6.48135
221090_s_at	OGFOD1	2-oxoglutarate and iron-dependent oxygenase domain containing 1	55239	16q13	1.26975	4.2515	3.35245	0.011015	0.299473	-2.45508	4.40247	5.34289	5.18586	4.09807	4.10999	3.85476	2.76647
117_at	HSPA6	heat shock 70kDa protein 6 (HSP70B')	3310	1q23	1.45904	3.19605	3.3523	0.0110174	0.299473	-2.45528	3.0309	3.95459	5.10387	2.62253	2.26531	2.56372	2.83143
206651_s_at	CPB2	carboxypeptidase B2 (plasma)	1361	13q14.11	1.01514	3.31531	3.35193	0.0110232	0.299473	-2.45575	3.61656	3.63494	4.43468	2.95124	2.34681	2.77197	3.451
201943_s_at	CPD	carboxypeptidase D	1362	17q11.2	0.897576	2.65473	3.35068	0.0110428	0.299473	-2.45734	2.59008	3.28777	3.62504	2.59008	1.94994	2.12096	2.41924
200971_s_at	SERP1	stress-associated endoplasmic reticulum protein 1	27230	3q25.1	0.385382	8.89771	3.35058	0.0110445	0.299473	-2.45748	9.032	9.06291	9.25888	8.6537	8.7116	8.70695	8.85793
216007_at					-1.46297	4.3939	-3.35038	0.0110477	0.299473	-2.45774	4.22514	3.83717	2.61143	4.33081	5.30821	4.84932	5.59521
91684_g_at	EXOSC4	exosome component 4	54512	8q24.3	1.23487	5.22756	3.35017	0.0110509	0.299473	-2.458	5.92079	5.86137	6.01744	5.10794	5.47528	4.37326	3.83684
220734_s_at	LOC727825	hypothetical LOC727825	727825		-0.466218	4.94405	-3.34861	0.0110756	0.299473	-2.45999	4.44672	4.92752	4.65867	5.03559	5.17591	5.20132	5.1626
208621_s_at	EZR	ezrin	7430	6q25.2-q26	0.88983	2.57198	3.34859	0.011076	0.299473	-2.46002	3.07139	3.01693	3.15304	2.79217	1.71615	2.4332	1.82096
214452_at	BCAT1	branched chain aminotransferase 1, cytosolic	586	12p12.1	1.64764	4.64937	3.34618	0.0111142	0.299473	-2.4631	4.65718	5.81842	6.29704	5.01725	3.75501	3.50056	3.50013
206025_s_at	TNFAIP6	tumor necrosis factor, alpha-induced protein 6	7130	2q23.3	-0.490201	2.66043	-3.34524	0.0111291	0.299473	-2.46431	2.49566	2.31427	2.33103	2.82898	3.13961	2.61659	2.89689
201688_s_at	TPD52	tumor protein D52	7163	8q21	1.10667	5.16721	3.34491	0.0111344	0.299473	-2.46473	5.22749	5.77174	6.39956	5.16086	4.2952	4.323	4.99265
206722_s_at	LPAR2	lysophosphatidic acid receptor 2	9170	19p12	1.03654	3.01263	3.34479	0.0111363	0.299473	-2.46488	2.77546	4.01065	4.02872	2.58205	2.61632	2.74066	2.33456
221620_s_at	APOO	apolipoprotein O	79135	Xp22.11	0.838571	7.27646	3.34464	0.0111387	0.299473	-2.46507	7.70231	7.44006	8.12458	7.235	7.15155	6.91004	6.37171
219234_x_at	SCRN3	secernin 3	79634	2q31.1	0.820427	2.12218	3.3439	0.0111505	0.299473	-2.46602	2.12926	2.52189	3.12184	1.97627	1.69636	1.47949	1.93017
218739_at	ABHD5	abhydrolase domain containing 5	51099	3p21	0.503333	2.76405	3.34377	0.0111525	0.299473	-2.46619	3.1722	2.90852	3.0743	2.66514	2.79263	2.3855	2.35009
209422_at	PHF20	PHD finger protein 20	51230	20q11.22-q11.23	-0.446528	9.50614	-3.34365	0.0111545	0.299473	-2.46634	9.39907	9.29888	9.05498	9.58114	9.67766	9.65002	9.8812
212295_s_at	SLC7A1	solute carrier family 7 (cationic amino acid transporter, y+ system), member 1	6541	13q12-q14	-0.664197	6.91019	-3.3419	0.0111824	0.299473	-2.46858	6.1748	6.49952	6.91764	7.31413	7.02919	7.02919	7.40688
206042_x_at	SNURF	SNRPN upstream reading frame	8926	15q12	1.60318	7.48892	3.34138	0.0111907	0.299473	-2.46925	8.40642	8.06643	8.74222	7.84949	6.77657	6.99658	5.58473
216035_x_at	TCF7L2	transcription factor 7-like 2 (T-cell specific, HMG-box)	6934	10q25.3	0.984488	4.55942	3.34056	0.0112039	0.299473	-2.4703	4.8407	5.23274	5.29252	4.71536	4.09254	4.31963	3.42246
209307_at	SWAP70	SWAP-70 protein	23075	11p15	0.593324	3.0261	3.34055	0.011204	0.299473	-2.47031	3.13767	3.52136	3.4364	2.99207	2.39675	2.90692	2.79153
219862_s_at	NARF	nuclear prelamin A recognition factor	26502	17q25.3	0.857476	8.04023	3.34042	0.011206	0.299473	-2.47047	8.52609	8.39297	8.6716	8.0493	7.85089	7.82253	6.96826
214384_s_at	DCTN2	dynactin 2 (p50)	10540	12q13.2-q13.3	-0.410083	2.79095	-3.34008	0.0112116	0.299473	-2.47091	2.38776	2.65213	2.62995	2.97634	2.90316	3.11293	2.87436
200730_s_at	PTP4A1	protein tyrosine phosphatase type IVA, member 1	7803	6q12	1.88043	4.6164	3.33724	0.0112572	0.300331	-2.47455	4.70512	6.13225	6.23543	4.99209	3.03184	3.14934	4.06874
210125_s_at	BANF1	barrier to autointegration factor 1	8815	11q13.1	0.701505	9.55624	3.3364	0.0112707	0.300331	-2.47562	9.62766	10.0088	10.2349	9.43737	9.4593	9.30246	8.82327
212757_s_at	CAMK2G	calcium/calmodulin-dependent protein kinase II gamma	818	10q22	0.598433	3.78604	3.33368	0.0113147	0.301145	-2.47911	3.92085	4.00434	4.45881	3.79407	3.50239	3.53594	3.28586
209308_s_at	BNIP2	BCL2/adenovirus E1B 19kDa interacting protein 2	663	15q22.2	0.530069	4.75156	3.33136	0.0113524	0.301583	-2.48209	5.22693	4.78779	5.14866	4.64186	4.52264	4.26821	4.66484
214499_s_at	BCLAF1	BCL2-associated transcription factor 1	9774	6q22-q23	0.638346	4.77987	3.3308	0.0113615	0.301583	-2.48281	5.14552	4.89472	5.39368	4.45219	4.37709	4.91009	4.2858
207157_s_at	GNG5	guanine nucleotide binding protein (G protein), gamma 5	2787	1p22	0.515893	10.1382	3.33016	0.0113718	0.301583	-2.48362	10.2665	10.3498	10.6828	10.1203	9.92726	9.93444	9.68657
211578_s_at	RPS6KB1	ribosomal protein S6 kinase, 70kDa, polypeptide 1	6198	17q23.1	0.510277	2.82648	3.32786	0.0114094	0.30222	-2.48657	3.18294	2.83456	3.3367	2.78203	2.64019	2.52033	2.48862
221232_s_at	ANKRD2	ankyrin repeat domain 2 (stretch responsive muscle)	26287	10q23.31-q23.32	-0.467761	2.79899	-3.32561	0.0114463	0.302679	-2.48946	2.72276	2.50768	2.36466	3.07332	2.88312	3.18316	2.85824
201711_x_at	RANBP2	RAN binding protein 2	5903	2q12.3	1.945	4.83612	3.32446	0.011465	0.302679	-2.49092	5.69378	6.17337	5.97551	5.38818	4.15439	3.95746	2.51017
204195_s_at	PKNOX1	PBX/knotted 1 homeobox 1	5316	21q22.3	0.953425	3.65832	3.32431	0.0114675	0.302679	-2.49112	4.46097	3.76022	4.38822	3.64116	2.732	2.98455	3.64116
209225_x_at	TNPO1	transportin 1	3842	5q13.2	-0.68018	6.29488	-3.3234	0.0114826	0.302718	-2.49229	6.17166	6.01225	5.53472	6.43348	6.73492	6.30841	6.86874
205770_at	GSR	glutathione reductase	2936	8p21.1	1.14979	3.8067	3.32185	0.011508	0.303031	-2.49428	4.22143	4.72061	4.44912	4.17812	3.43454	2.98549	2.65757
220817_at	TRPC4	transient receptor potential cation channel, subfamily C, member 4	7223	13q13.1-q13.2	-0.59405	3.65581	-3.32069	0.0115271	0.303176	-2.49576	3.38523	3.31551	3.2483	4.08207	3.5179	3.82379	4.21785
218051_s_at	NT5DC2	5'-nucleotidase domain containing 2	64943	3p21.1	1.11001	8.21852	3.31777	0.0115756	0.303984	-2.49952	8.15666	8.89774	9.50403	7.90784	8.12044	7.69037	7.25255
221569_at	AHI1	Abelson helper integration site 1	54806	6q23.3	-0.721815	6.67942	-3.31691	0.0115898	0.303984	-2.50062	6.7887	6.19861	5.81355	6.97242	6.95397	7.07472	6.95397
213920_at	CUX2	cut-like homeobox 2	23316	12q24.11-q24.12	-0.490532	7.69731	-3.31637	0.0115988	0.303984	-2.50131	7.21671	7.4047	7.6296	8.00324	7.83849	8.07431	7.7141
217591_at					0.607277	3.02606	3.3144	0.0116316	0.30406	-2.50384	3.00291	3.47612	3.64019	2.61046	3.00291	2.80373	2.64609
219871_at	FLJ13197	hypothetical FLJ13197	79667	4p14	-0.748326	4.20145	-3.31407	0.011637	0.30406	-2.50426	3.9231	3.89844	3.49998	4.38895	5.08031	4.36846	4.25094
210821_x_at	CENPA	centromere protein A	1058	2p24-p21	0.711558	4.06692	3.31354	0.011646	0.30406	-2.50495	4.01726	4.46458	4.93873	3.94629	3.75748	3.64278	3.70132
202272_s_at	FBXO28	F-box protein 28	23219	1q42.11	0.982394	5.73682	3.3124	0.0116649	0.30406	-2.5064	6.34916	5.99976	6.54564	5.99976	4.89966	4.87743	5.48632
221907_at	TRMT61A	tRNA methyltransferase 61 homolog A (S. cerevisiae)	115708	14q32.33	-0.513611	5.20314	-3.31097	0.011689	0.30406	-2.50825	4.84418	5.14226	4.7425	5.23054	5.67577	5.35021	5.43651
202939_at	ZMPSTE24	zinc metallopeptidase (STE24 homolog, S. cerevisiae)	10269	1p34	0.483051	8.3341	3.3106	0.0116951	0.30406	-2.50872	8.67609	8.52634	8.62796	8.20003	7.80116	8.2837	8.22343
209694_at	PTS	6-pyruvoyltetrahydropterin synthase	5805	11q22.3-q23.3	0.614437	7.92471	3.31047	0.0116972	0.30406	-2.50888	8.59872	8.14154	8.08719	8.00008	7.47354	7.52613	7.64577
218009_s_at	PRC1	protein regulator of cytokinesis 1	9055	15q26.1	0.821924	8.667	3.30915	0.0117194	0.304281	-2.51058	8.88197	9.18302	9.34501	8.74919	8.49945	8.28091	7.72942
220546_at	MLL	myeloid/lymphoid or mixed-lineage leukemia (trithorax homolog, Drosophila)	4297	11q23	-0.720737	2.02008	-3.30712	0.0117536	0.304695	-2.51319	1.60863	2.00794	1.20814	2.00246	2.57841	2.33084	2.40418
209289_at	NFIB	nuclear factor I/B	4781	9p24.1	-0.453793	7.30946	-3.30659	0.0117627	0.304695	-2.51388	7.15741	6.89783	7.0952	7.24718	7.58054	7.61261	7.57542
219646_at	DEF8	differentially expressed in FDCP 8 homolog (mouse)	54849	16q24.3	1.0574	4.06204	3.30395	0.0118073	0.305328	-2.51727	5.32288	3.98298	4.69294	3.78601	3.71876	3.79545	3.13527
212397_at	RDX	radixin	5962	11q23	0.47533	9.57119	3.30294	0.0118244	0.305328	-2.51857	9.87765	9.85212	9.79864	9.38104	9.05682	9.46346	9.56857
208643_s_at	XRCC5	X-ray repair complementing defective repair in Chinese hamster cells 5 (double-strand-break rejoining)	7520	2q35	0.711444	9.15476	3.30199	0.0118406	0.305328	-2.51979	9.22273	9.59673	9.86444	9.22273	8.56687	8.96237	8.64746
202539_s_at	HMGCR	3-hydroxy-3-methylglutaryl-Coenzyme A reductase	3156	5q13.3-q14	0.769422	7.10188	3.30191	0.011842	0.305328	-2.5199	7.17789	7.76688	7.67987	7.23207	6.46964	6.87271	6.51409
220696_at					-0.808849	2.67524	-3.30016	0.0118717	0.305398	-2.52214	2.365	2.44027	1.83386	3.37138	2.87684	2.54981	3.28954
200831_s_at	SCD	stearoyl-CoA desaturase (delta-9-desaturase)	6319	10q24.31	0.987246	6.37036	3.30014	0.0118721	0.305398	-2.52217	6.35256	7.00497	7.44597	6.35256	5.66838	6.18369	5.58438
209087_x_at	MCAM	melanoma cell adhesion molecule	4162	11q23.3	0.366744	4.22636	3.29885	0.011894	0.305563	-2.52383	4.31509	4.40106	4.59163	4.05011	4.04674	4.10262	4.07727
214512_s_at	SUB1	SUB1 homolog (S. cerevisiae)	10923	5p13.3	0.784872	8.10447	3.29802	0.0119082	0.305563	-2.52489	8.95609	8.14553	8.55729	8.12644	7.91924	7.47878	7.54793
205156_s_at	ACCN2	amiloride-sensitive cation channel 2, neuronal	41	12q12	-0.593116	3.83105	-3.29735	0.0119196	0.305563	-2.52575	3.32334	3.62558	3.52746	3.79252	4.41818	3.89994	4.23034
206613_s_at	TAF1A	TATA box binding protein (TBP)-associated factor, RNA polymerase I, A, 48kDa	9015	1q42	0.864455	4.18728	3.29344	0.0119867	0.306279	-2.53078	4.36351	4.74676	4.93351	4.27343	3.2014	3.91874	3.87364
214221_at	ALMS1	Alstrom syndrome 1	7840	2p13	-1.09743	6.75417	-3.29148	0.0120206	0.306279	-2.53331	6.06139	6.41362	5.9062	6.68676	6.90694	7.19238	8.11193
201796_s_at	VARS	valyl-tRNA synthetase	7407	6p21.3	0.83656	3.45889	3.2913	0.0120237	0.306279	-2.53354	3.44473	3.92061	4.44544	3.38945	3.13123	3.1375	2.74328
215198_s_at	CALD1	caldesmon 1	800	7q33	-0.508442	2.32602	-3.29065	0.012035	0.306279	-2.53438	2.12005	2.07569	1.91071	2.40755	2.68109	2.29	2.79706
208973_at	ERI3	exoribonuclease 3	79033	1p32	1.31794	6.27498	3.28907	0.0120623	0.306279	-2.53642	6.05053	7.26056	7.77317	5.83288	6.05053	5.7493	5.20789
215533_s_at	UBE4B	ubiquitination factor E4B (UFD2 homolog, yeast)	10277	1p36.3	1.84932	4.20178	3.28858	0.0120707	0.306279	-2.53704	4.1549	5.39629	6.22442	4.45856	2.80827	3.51693	2.8531
203037_s_at	MTSS1	metastasis suppressor 1	9788	8p22	-0.730366	5.68084	-3.28843	0.0120734	0.306279	-2.53724	5.81267	5.0067	4.9711	5.94907	5.81267	6.15443	6.05925
206056_x_at	SPN	sialophorin	6693	16p11.2	-0.835843	3.33044	-3.28835	0.0120747	0.306279	-2.53734	3.00685	3.07712	2.47446	3.1604	4.0483	3.5796	3.96632
209406_at	BAG2	BCL2-associated athanogene 2	9532	6p12.1-p11.2	1.18333	2.92901	3.2875	0.0120896	0.306279	-2.53844	3.51237	2.87775	4.42546	2.46673	2.12297	2.22001	2.87775
217919_s_at	MRPL42	mitochondrial ribosomal protein L42	28977	12q22	0.766554	8.72004	3.28631	0.0121102	0.306279	-2.53997	9.15241	8.97741	9.34438	8.96003	8.14412	8.43087	8.03103
206376_at	SLC6A15	solute carrier family 6 (neutral amino acid transporter), member 15	55117	12q21.3	0.959242	6.27298	3.28499	0.0121333	0.306279	-2.54167	6.65827	6.64507	7.16001	6.0748	5.12632	5.91682	6.32956
211025_x_at	COX5B	cytochrome c oxidase subunit Vb	1329	2cen-q13	0.742991	9.48297	3.28441	0.0121434	0.306279	-2.54242	10.1098	9.54219	10.0706	9.39822	9.38842	9.19199	8.67956
211464_x_at	CASP6	caspase 6, apoptosis-related cysteine peptidase	839	4q25	-0.74225	6.35495	-3.28387	0.0121528	0.306279	-2.54311	6.17063	5.9433	5.67849	6.17063	7.07138	6.68816	6.76206
201317_s_at	PSMA2	proteasome (prosome, macropain) subunit, alpha type, 2	5683	7p13	0.409939	9.37668	3.28239	0.0121787	0.306279	-2.54502	9.71457	9.49105	9.62717	9.3862	9.20405	9.16331	9.05039
218708_at	NXT1	NTF2-like export factor 1	29107	20p12-p11.2	0.739858	6.95318	3.28209	0.0121839	0.306279	-2.5454	7.36798	7.20731	7.55258	6.9273	7.00588	6.4423	6.16892
217706_at					-0.767915	2.78139	-3.28044	0.0122129	0.306279	-2.54753	2.6205	2.32874	2.07851	2.81277	3.00616	2.95044	3.67263
204180_s_at	ZBTB43	zinc finger and BTB domain containing 43	23099	9q33-q34	-0.823104	4.32737	-3.27929	0.0122331	0.306279	-2.54902	3.90394	4.21537	3.45178	4.48275	5.04903	4.91787	4.27088
211899_s_at	TRAF4	TNF receptor-associated factor 4	9618	17q11-q12	1.02641	2.6272	3.27652	0.0122819	0.306279	-2.55258	2.38877	3.40306	3.84932	2.294	2.11592	2.2351	2.1042
201520_s_at	GRSF1	G-rich RNA sequence binding factor 1	2926	4q13	0.771929	7.66471	3.27297	0.0123449	0.306279	-2.55717	7.78867	8.09269	8.43606	7.63416	7.56259	7.30041	6.83836
214594_x_at	ATP8B1	ATPase, class I, type 8B, member 1	5205	18q21-q22	-1.39612	4.88367	-3.27264	0.0123507	0.306279	-2.55759	4.10882	4.44707	3.70175	4.36257	6.09181	6.04661	5.42703
218386_x_at	USP16	ubiquitin specific peptidase 16	10600	21q22.11	0.536265	7.5274	3.27255	0.0123523	0.306279	-2.55771	7.7481	7.74402	8.0094	7.54703	7.13342	7.46658	7.04327
201644_at	TSTA3	tissue specific transplantation antigen P35B	7264	8q24.3	0.882747	6.6346	3.27184	0.012365	0.306279	-2.55863	6.94677	6.85052	7.61979	6.61369	6.41084	6.30517	5.69542
201790_s_at	DHCR7	7-dehydrocholesterol reductase	1717	11q13.2-q13.5	1.20043	4.81641	3.27169	0.0123676	0.306279	-2.55882	4.71048	5.75204	6.04461	4.46524	4.67553	4.4347	3.63229
203417_at	MFAP2	microfibrillar-associated protein 2	4237	1p36.1-p35	1.02547	8.10392	3.27117	0.0123768	0.306279	-2.55948	8.35554	8.71161	9.00257	7.8331	7.92389	8.06292	6.83783
221012_s_at	TRIM8	tripartite motif-containing 8	81603	10q24.3	-0.552789	6.64285	-3.27089	0.0123819	0.306279	-2.55985	6.25788	6.56056	6.16247	6.62527	7.12084	6.74281	7.03011
215023_s_at	PEX1	peroxisomal biogenesis factor 1	5189	7q21.2	1.15484	3.2806	3.26963	0.0124044	0.306279	-2.56148	4.10791	3.59351	4.1201	3.59351	2.43528	3.0195	2.09436
200642_at	SOD1	superoxide dismutase 1, soluble	6647	21q22.1	0.636475	10.5766	3.26937	0.0124089	0.306279	-2.56181	10.828	10.8648	11.1281	10.63	10.3358	10.3946	9.85485
219869_s_at	SLC39A8	solute carrier family 39 (zinc transporter), member 8	64116	4q22-q24	0.616814	2.85262	3.26899	0.0124157	0.306279	-2.5623	2.86179	3.4094	3.34407	2.86179	2.29292	2.59358	2.6048
201632_at	EIF2B1	eukaryotic translation initiation factor 2B, subunit 1 alpha, 26kDa	1967	12q24.31	0.550524	7.34825	3.26873	0.0124204	0.306279	-2.56264	7.78421	7.44387	7.76042	7.36026	6.95116	7.2747	6.86311
217808_s_at	MAPKAP1	mitogen-activated protein kinase associated protein 1	79109	9q33.3	0.810656	3.70986	3.26742	0.0124439	0.306279	-2.56433	4.23948	3.86657	4.41323	3.80154	2.98355	3.63322	3.03144
204992_s_at	PFN2	profilin 2	5217	3q25.1-q25.2	0.389105	9.81294	3.26727	0.0124465	0.306279	-2.56452	10.1181	10.0416	9.94621	9.79186	9.7189	9.55087	9.52308
217579_x_at					-1.08995	3.55596	-3.26532	0.0124815	0.306279	-2.56703	3.17683	2.95894	2.66364	3.30401	4.60095	3.69157	4.49579
205004_at	NKRF	NFKB repressing factor	55922	Xq24	-0.743766	8.08403	-3.26491	0.0124889	0.306279	-2.56757	8.18468	7.44838	7.34399	8.11031	8.48354	8.41767	8.59961
210815_s_at	CALCRL	calcitonin receptor-like	10203	2q32.1	1.2348	2.93805	3.26302	0.012523	0.306279	-2.57001	2.95716	3.89888	4.07492	3.08311	1.9965	2.69308	1.86271
214553_s_at	ARPP-19	cyclic AMP phosphoprotein, 19 kD	10776	15q21.2	0.553029	4.64039	3.26166	0.0125475	0.306279	-2.57176	4.7905	4.86728	5.21142	4.72793	4.3294	4.34999	4.20618
213376_at	ZBTB1	zinc finger and BTB domain containing 1	22890	14q23.3	0.506612	7.03644	3.26159	0.0125488	0.306279	-2.57186	7.10469	7.44626	7.42684	7.08007	6.70982	6.62427	6.86311
221730_at	COL5A2	collagen, type V, alpha 2	1290	2q14-q32	0.767806	4.5726	3.26141	0.0125521	0.306279	-2.57209	5.18837	5.07865	4.76701	4.45189	3.99894	4.70714	3.81619
37170_at	BMP2K	BMP2 inducible kinase	55589	4q21.21	-0.651809	2.72638	-3.26074	0.0125642	0.306279	-2.57296	2.63711	2.05689	2.36775	2.79117	3.01989	2.82097	3.39087
205196_s_at	AP1S1	adaptor-related protein complex 1, sigma 1 subunit	1174	7q22.1	1.01485	3.72834	3.26055	0.0125676	0.306279	-2.5732	4.21651	3.80737	4.90086	3.72403	2.7472	3.47146	3.23093
215567_at	FCF1	FCF1 small subunit (SSU) processome component homolog (S. cerevisiae)	51077	14q24.3	-0.705814	3.72816	-3.25966	0.0125838	0.306279	-2.57435	3.67433	3.26751	3.03267	4.12291	4.4067	3.70678	3.88622
215711_s_at	WEE1	WEE1 homolog (S. pombe)	7465	11p15.3-p15.1	1.07163	3.16555	3.25936	0.0125892	0.306279	-2.57474	3.01	4.10741	4.21634	3.12962	2.27235	2.62136	2.80181
219311_at	CEP76	centrosomal protein 76kDa	79959	18p11.21	1.45532	5.36076	3.25889	0.0125977	0.306279	-2.57534	5.82496	6.06468	6.68748	5.82602	4.70998	4.59527	3.81696
202147_s_at	IFRD1	interferon-related developmental regulator 1	3475	7q22-q31	0.85343	3.97681	3.25742	0.0126245	0.306279	-2.57725	4.87333	3.94572	4.57439	3.98288	3.19015	3.6631	3.60807
211096_at	PBX2	pre-B-cell leukemia homeobox 2	5089	6p21.3	-0.376593	3.13137	-3.25687	0.0126344	0.306279	-2.57795	3.08115	2.81599	2.85138	3.21976	3.33903	3.25208	3.36018
202983_at	HLTF	helicase-like transcription factor	6596	3q25.1-q26.1	0.924869	7.47682	3.25686	0.0126346	0.306279	-2.57796	8.19647	7.45171	8.36777	7.0857	6.54991	7.45944	7.22673
218077_s_at	ZDHHC3	zinc finger, DHHC-type containing 3	51304	3p21.31	0.787551	3.75236	3.25674	0.0126368	0.306279	-2.57812	4.11211	3.97059	4.52446	3.76725	3.63949	3.38018	2.87243
215707_s_at	LOC100128809	similar to hCG2045829	100128809	20p13	0.969599	3.04716	3.25608	0.0126489	0.306279	-2.57898	2.88899	3.76523	4.14941	2.98608	2.47784	2.63174	2.4308
217787_s_at	GALNT2	UDP-N-acetyl-alpha-D-galactosamine:polypeptide N-acetylgalactosaminyltransferase 2 (GalNAc-T2)	2590	1q41-q42	1.08412	4.08707	3.25537	0.0126617	0.306279	-2.57989	3.99877	5.35051	4.77042	3.99877	3.31562	3.86387	3.31152
209362_at	MED21	mediator complex subunit 21	9412	12p11.23	0.535846	7.35615	3.25437	0.01268	0.306279	-2.58118	7.81915	7.65989	7.50799	7.29895	6.88677	6.94325	7.37702
210257_x_at	CUL4B	cullin 4B	8450	Xq23	0.708265	4.22572	3.25285	0.0127078	0.306279	-2.58314	4.39718	4.53534	4.95882	4.32973	3.68357	4.04341	3.63201
206555_s_at	THUMPD1	THUMP domain containing 1	55623	16p12.2	-0.800589	7.35408	-3.25244	0.0127155	0.306279	-2.58369	7.18757	6.67826	6.82398	7.9303	7.92411	7.86316	7.0712
205931_s_at	CREB5	cAMP responsive element binding protein 5	9586	7p15.1	-0.495199	1.78104	-3.25127	0.0127368	0.306279	-2.58519	1.72207	1.50258	1.26957	1.79321	2.16609	1.94005	2.07374
210691_s_at	CACYBP	calcyclin binding protein	27101	1q24-q25	0.704937	8.32961	3.25006	0.012759	0.306279	-2.58675	9.00758	8.46568	8.72404	8.22944	7.61271	8.36427	7.90356
212451_at	SECISBP2L	SECIS binding protein 2-like	9728	15q21.1	-0.729524	3.71841	-3.24921	0.0127748	0.306279	-2.58786	3.76317	2.90285	3.23861	4.10631	3.95442	4.30037	3.76317
213879_at					-1.67619	7.65858	-3.24913	0.0127763	0.306279	-2.58796	7.4359	7.02972	5.63667	7.65785	8.25055	8.23539	9.36401
206303_s_at	NUDT4	nudix (nucleoside diphosphate linked moiety X)-type motif 4	11163	12q21	1.10692	4.53913	3.24909	0.0127769	0.306279	-2.58801	4.81667	5.2691	5.4292	4.63042	3.58449	4.57912	3.46492
200720_s_at	ACTR1A	ARP1 actin-related protein 1 homolog A, centractin alpha (yeast)	10121	10q24.32	1.35554	5.17718	3.24903	0.0127781	0.306279	-2.58809	5.66488	5.76977	6.42068	5.09116	5.23866	4.51931	3.53583
201931_at	ETFA	electron-transfer-flavoprotein, alpha polypeptide	2108	15q23-q25	0.520944	9.05697	3.24817	0.012794	0.306279	-2.58921	9.51703	9.22589	9.32103	9.05569	8.92254	8.85795	8.49865
218462_at	BXDC5	brix domain containing 5	80135	1p22.3	0.383902	8.95354	3.24646	0.0128254	0.306279	-2.59141	9.24829	9.03977	9.23067	8.86151	8.67909	8.71225	8.9032
217732_s_at	ITM2B	integral membrane protein 2B	9445	13q14.3	0.641645	8.15625	3.24549	0.0128435	0.306279	-2.59267	8.43629	8.43561	8.69681	8.06924	7.3868	7.951	8.11799
215933_s_at	HHEX	hematopoietically expressed homeobox	3087	10q23.33	0.69927	2.41683	3.24526	0.0128477	0.306279	-2.59297	2.39343	2.72656	3.32926	2.24332	2.14946	2.0148	2.061
202162_s_at	CNOT8	CCR4-NOT transcription complex, subunit 8	9337	5q31-q33	1.57589	5.14844	3.2445	0.0128618	0.306279	-2.59395	5.5675	5.8145	6.76485	5.70957	4.10764	4.23526	3.83978
206601_s_at	HOXD3	homeobox D3	3232	2q31.1	1.05571	4.63939	3.24427	0.0128661	0.306279	-2.59425	4.67131	5.43755	5.61909	4.91608	4.08338	3.90338	3.84493
215499_at	MAP2K3	mitogen-activated protein kinase kinase 3	5606	17q11.2	-0.886642	5.4289	-3.24276	0.0128942	0.306279	-2.5962	5.25216	4.65722	4.85735	5.36452	6.43505	5.88511	5.55087
211080_s_at	NEK2	NIMA (never in mitosis gene a)-related kinase 2	4751	1q32.2-q41	1.26423	4.23246	3.24197	0.0129088	0.306279	-2.59722	4.11252	5.25451	5.49758	4.06656	3.05854	4.11252	3.52496
210959_s_at	SRD5A1	steroid-5-alpha-reductase, alpha polypeptide 1 (3-oxo-5 alpha-steroid delta 4-dehydrogenase alpha 1)	6715	5p15	0.991261	2.56745	3.24115	0.0129242	0.306279	-2.59829	2.35889	3.43543	3.60733	2.41234	2.05125	2.24605	1.86085
213714_at	CACNB2	calcium channel, voltage-dependent, beta 2 subunit	783	10p12	0.733299	2.86624	3.24098	0.0129274	0.306279	-2.59851	3.00938	3.29206	3.55438	2.98968	2.7054	2.29811	2.2147
200615_s_at	AP2B1	adaptor-related protein complex 2, beta 1 subunit	163	17q11.2-q12	1.22819	4.01299	3.24006	0.0129444	0.306279	-2.59969	4.06168	4.89713	5.18562	4.21745	3.48247	3.47875	2.76782
218622_at	NUP37	nucleoporin 37kDa	79023	12q23.2	0.807394	7.81064	3.23732	0.0129958	0.306279	-2.60325	8.45448	8.1304	8.23116	8.03122	7.61973	6.99642	7.2111
214849_at	KCTD20	potassium channel tetramerisation domain containing 20	222658	6p21.31	0.626649	2.03804	3.23689	0.0130038	0.306279	-2.6038	2.00383	2.44739	2.73715	2.00383	1.65806	1.80208	1.61394
217832_at	SYNCRIP	synaptotagmin binding, cytoplasmic RNA interacting protein	10492	6q14-q15	0.440833	9.15982	3.23548	0.0130303	0.306279	-2.60563	9.23073	9.51585	9.48861	9.11504	8.80749	8.86919	9.09185
203091_at	FUBP1	far upstream element (FUSE) binding protein 1	8880	1p31.1	0.873311	4.8472	3.23475	0.0130441	0.306279	-2.60657	4.9136	5.62905	5.49606	4.9829	4.07304	4.18821	4.64753
200713_s_at	MAPRE1	microtubule-associated protein, RP/EB family, member 1	22919	20q11.1-q11.23	0.566097	9.52879	3.23441	0.0130506	0.306279	-2.60702	9.49123	9.98715	10.0784	9.49123	9.18316	9.33451	9.13581
208546_x_at	HIST1H2BH	histone cluster 1, H2bh	8345	6p21.3	0.725942	2.87598	3.23431	0.0130523	0.306279	-2.60714	3.38238	2.77136	3.71867	2.77136	2.57667	2.49773	2.41368
217883_at	MMADHC	methylmalonic aciduria (cobalamin deficiency) cblD type, with homocystinuria	27249	2q23.2	0.441979	9.44818	3.23416	0.0130552	0.306279	-2.60734	9.76147	9.61343	9.7273	9.42885	9.17924	9.40324	9.02369
212055_at	C18orf10	chromosome 18 open reading frame 10	25941	18q12.2	0.559867	6.02792	3.23407	0.0130569	0.306279	-2.60745	6.07257	6.35853	6.61244	5.68172	5.83054	6.05191	5.58776
213189_at	MINA	MYC induced nuclear antigen	84864	3q11.2	1.19178	5.1416	3.23397	0.0130588	0.306279	-2.60758	5.47831	5.31073	6.67881	5.16187	4.25243	4.75504	4.35398
218218_at	APPL2	adaptor protein, phosphotyrosine interaction, PH domain and leucine zipper containing 2	55198	12q24.1	1.31217	3.34455	3.23336	0.0130703	0.306279	-2.60837	3.47005	3.9402	4.87284	3.49423	2.10349	2.67922	2.85185
209244_s_at	KIF1C	kinesin family member 1C	10749	17p13.2	-0.558769	5.32136	-3.2324	0.0130885	0.306279	-2.60962	4.72957	5.0972	5.17944	5.26005	5.68636	5.5234	5.77354
212365_at	MYO1B	myosin IB	4430	2q12-q34	1.06512	5.26031	3.23234	0.0130896	0.306279	-2.6097	5.58943	5.96126	6.05614	5.34568	5.15041	4.77823	3.94099
202644_s_at	TNFAIP3	tumor necrosis factor, alpha-induced protein 3	7128	6q23	-0.733101	2.54637	-3.23194	0.0130971	0.306279	-2.61021	2.19478	2.52446	1.66312	3.07418	2.89535	2.94823	2.52446
207365_x_at	USP34	ubiquitin specific peptidase 34	9736	2p15	-1.22704	7.58193	-3.23177	0.0131003	0.306279	-2.61043	7.1312	7.11581	6.39528	7.33621	8.98514	8.13871	7.97114
218423_x_at	VPS54	vacuolar protein sorting 54 homolog (S. cerevisiae)	51542	2p13-p14	0.376735	6.48661	3.23145	0.0131064	0.306279	-2.61085	6.67861	6.62594	6.8011	6.30165	6.23918	6.26181	6.49796
208867_s_at	CSNK1A1	casein kinase 1, alpha 1	1452	5q32	1.11596	4.68055	3.22974	0.0131388	0.306279	-2.61306	4.60599	5.74531	5.60343	4.83255	3.72382	4.05252	4.20023
209071_s_at	RGS5	regulator of G-protein signaling 5	8490	1q23.1	-0.408277	2.84965	-3.22959	0.0131417	0.306279	-2.61326	2.56329	2.64056	2.64519	2.88062	3.02354	2.93403	3.26031
222358_x_at					-1.01955	3.74045	-3.2295	0.0131434	0.306279	-2.61337	3.53692	3.21556	2.72107	3.56045	4.82719	4.05012	4.27186
201420_s_at	WDR77	WD repeat domain 77	79084	1p13.2	0.693299	6.72169	3.22791	0.0131737	0.306279	-2.61544	6.76508	7.10898	7.47953	6.56921	6.73506	6.21316	6.18082
207283_at	RPL23AP32	ribosomal protein L23a pseudogene 32	56969	2p16.2	-0.436231	2.4288	-3.22701	0.0131908	0.306279	-2.61661	2.34544	2.06634	2.12679	2.60962	2.68919	2.3985	2.76569
218482_at	ENY2	enhancer of yellow 2 homolog (Drosophila)	56943	8q23.1	0.60153	9.03319	3.22677	0.0131954	0.306279	-2.61692	9.56959	8.9772	9.58399	8.80743	8.55493	8.76203	8.9772
218866_s_at	POLR3K	polymerase (RNA) III (DNA directed) polypeptide K, 12.3 kDa	51728	16p13.3	0.700904	6.97672	3.22642	0.0132021	0.306279	-2.61737	7.31006	7.1043	7.71733	7.1043	6.66173	6.5857	6.35357
220240_s_at	TMCO3	transmembrane and coiled-coil domains 3	55002	13q34	1.04769	3.61627	3.22601	0.0132099	0.306279	-2.61791	3.45438	4.36613	4.82434	3.61041	2.96665	3.07584	3.01615
218667_at	PJA1	praja ring finger 1	64219	Xq13.1	0.574303	6.96747	3.22474	0.0132342	0.306279	-2.61955	7.14358	7.23664	7.50671	7.04543	6.80085	6.63636	6.40272
218196_at	OSTM1	osteopetrosis associated transmembrane protein 1	28962	6q21	0.763989	3.42739	3.224	0.0132483	0.306279	-2.62051	4.22491	3.7767	3.59027	3.59027	2.95397	3.11753	2.73811
207974_s_at	SKP1	S-phase kinase-associated protein 1	6500	5q31	0.740376	8.92289	3.22382	0.0132518	0.306279	-2.62075	9.48047	9.0528	9.50462	9.0528	8.36647	8.77887	8.22421
220328_at	PHC3	polyhomeotic homolog 3 (Drosophila)	80012	3q26.2	-0.547126	2.15298	-3.22372	0.0132537	0.306279	-2.62087	1.79031	1.96545	1.76525	2.01086	2.62061	2.35081	2.56757
208761_s_at	SUMO1	SMT3 suppressor of mif two 3 homolog 1 (S. cerevisiae)	7341	2q33	0.475309	9.2633	3.22255	0.0132762	0.306384	-2.62239	9.40499	9.56273	9.63701	9.30383	9.06484	9.08345	8.78627
218787_x_at	CWF19L1	CWF19-like 1, cell cycle control (S. pombe)	55280	10q24.2-q24.31	0.564311	2.76008	3.22001	0.013325	0.306384	-2.62569	2.92136	3.17514	3.15113	2.86332	2.32304	2.63123	2.25533
201727_s_at	ELAVL1	ELAV (embryonic lethal, abnormal vision, Drosophila)-like 1 (Hu antigen R)	1994	19p13.2	1.60433	5.22768	3.21996	0.013326	0.306384	-2.62575	5.27651	6.08205	7.07476	5.54362	4.0465	4.47844	4.09187
214934_at	ATP9B	ATPase, class II, type 9B	374868	18q23	-0.632072	4.03564	-3.21876	0.0133491	0.306384	-2.62731	3.341	3.82092	3.86145	3.97741	4.24525	4.61002	4.39344
203946_s_at	ARG2	arginase, type II	384	14q24.1-q24.3	0.988761	4.22669	3.2187	0.0133501	0.306384	-2.62738	4.89943	4.43367	5.04199	4.2534	4.07952	3.85858	3.02023
AFFX-BioB-5_at					-2.60077	7.07123	-3.21712	0.0133807	0.306384	-2.62943	6.20949	5.83636	4.70938	6.22833	7.99134	8.59514	9.92859
54970_at	ZMIZ2	zinc finger, MIZ-type containing 2	83637	7p13	-1.10646	6.20244	-3.21662	0.0133905	0.306384	-2.63009	4.98101	5.99308	5.73643	6.53545	7.44846	6.22385	6.49878
202851_at	FLJ11506	alpha- and gamma-adaptin-binding protein p34	79719	15q22.33-q23	-0.841339	3.40176	-3.21584	0.0134056	0.306384	-2.6311	3.27364	2.74893	2.74042	3.25833	4.32426	3.67886	3.78788
206113_s_at	RAB5A	RAB5A, member RAS oncogene family	5868	3p24-p22	1.15138	3.71727	3.21537	0.0134147	0.306384	-2.63171	3.64575	4.40541	5.07446	3.64575	2.67872	3.40507	3.16576
214650_x_at	MOG	myelin oligodendrocyte glycoprotein	4340	6p22.1	-0.423954	1.63959	-3.21492	0.0134233	0.306384	-2.63228	1.47588	1.35609	1.36002	1.5624	1.8661	1.87517	1.98147
211919_s_at	CXCR4	chemokine (C-X-C motif) receptor 4	7852	2q21	0.883641	2.59109	3.214	0.0134413	0.306384	-2.63349	2.48841	3.15008	3.6496	2.48841	1.9012	2.27291	2.18705
212815_at	ASCC3	activating signal cointegrator 1 complex subunit 3	10973	6q16.1-q16.3	0.379131	4.79421	3.21377	0.0134457	0.306384	-2.63378	5.11513	4.98391	4.93353	4.67512	4.701	4.44978	4.701
214487_s_at	RAP2B	RAP2B, member of RAS oncogene family	5912	3q25.2	0.583658	3.08982	3.21313	0.0134582	0.306384	-2.63461	3.07238	3.53047	3.66715	3.07238	2.70351	2.92606	2.65675
202341_s_at	TRIM2	tripartite motif-containing 2	23321	4q31.3	-0.7221	3.66259	-3.21141	0.0134918	0.306384	-2.63685	3.44162	3.27056	3.03771	3.44162	3.99983	4.07665	4.37015
214724_at	DIXDC1	DIX domain containing 1	85458	11q23.1	1.10028	5.21255	3.21041	0.0135112	0.306384	-2.63814	5.46429	5.92668	6.13289	5.57227	4.37199	4.84626	4.1735
209572_s_at	EED	embryonic ectoderm development	8726	11q14.2-q22.3	0.676288	7.68881	3.21022	0.013515	0.306384	-2.63839	8.32111	7.89638	8.00829	7.67831	6.96932	7.26995	7.67831
201371_s_at	CUL3	cullin 3	8452	2q36.2	0.499544	8.92933	3.2094	0.013531	0.306384	-2.63946	9.32318	9.1674	9.15376	8.92221	8.56603	8.92126	8.45144
218074_at	FAM96B	family with sequence similarity 96, member B	51647	16q22.1-q22.3	0.829932	7.97174	3.20906	0.0135378	0.306384	-2.63991	8.57169	8.32221	8.44405	8.04343	7.90085	7.57253	6.9474
212436_at	TRIM33	tripartite motif-containing 33	51592	1p13.1	0.806902	4.61732	3.20828	0.0135531	0.306384	-2.64092	4.78356	5.16656	5.28511	4.88819	3.94945	4.25131	3.99709
217811_at	SELT	selenoprotein T	51714	3q25.1	1.18657	6.80468	3.20797	0.013559	0.306384	-2.64131	7.37589	7.46987	7.60242	7.06142	5.30349	6.51255	6.30716
217722_s_at	NGRN	neugrin, neurite outgrowth associated	51335	15q26.1	0.565955	9.36171	3.20758	0.0135667	0.306384	-2.64182	9.57761	9.71078	9.76696	9.3201	9.4216	8.92347	8.81148
217428_s_at	COL10A1	collagen, type X, alpha 1	1300	6q21-q22	-0.502732	2.04367	-3.20729	0.0135724	0.306384	-2.64219	1.73864	1.90258	1.62795	1.95019	2.22852	2.36949	2.48829
204395_s_at	GRK5	G protein-coupled receptor kinase 5	2869	10q24-qter	0.875966	2.85439	3.20718	0.0135746	0.306384	-2.64234	2.84847	3.28479	3.93157	2.74442	2.09741	2.65196	2.42212
219361_s_at	AEN	apoptosis enhancing nuclease	64782	15q26.1	0.924693	4.30542	3.20444	0.0136285	0.306519	-2.6459	5.05819	4.84948	4.59379	4.02908	4.58983	3.35342	3.66417
203194_s_at	NUP98	nucleoporin 98kDa	4928	11p15.5	1.5688	4.64722	3.20334	0.0136503	0.306519	-2.64734	4.90144	5.3271	6.40249	4.90144	3.74756	4.18128	3.06923
211376_s_at	NSMCE4A	non-SMC element 4 homolog A (S. cerevisiae)	54780	10q26.13	0.936935	4.99953	3.20211	0.0136746	0.306519	-2.64893	5.54185	4.97797	6.08492	4.97797	4.81728	4.3063	4.29038
215508_at	BUB1	budding uninhibited by benzimidazoles 1 homolog (yeast)	699	2q14	-0.668447	1.72013	-3.20172	0.0136823	0.306519	-2.64944	1.44569	1.24991	1.31888	1.67122	2.41093	1.70198	2.24231
222130_s_at	FTSJ2	FtsJ homolog 2 (E. coli)	29960	7p22	1.06341	4.40143	3.2015	0.0136866	0.306519	-2.64972	4.91295	4.73859	5.37575	4.73859	3.80895	3.9519	3.28332
201322_at	ATP5B	ATP synthase, H+ transporting, mitochondrial F1 complex, beta polypeptide	506	12q13.13	0.75795	10.6887	3.20112	0.0136943	0.306519	-2.65022	10.8837	11.0645	11.4173	10.7436	10.5317	10.3499	9.83026
204905_s_at	EEF1E1	eukaryotic translation elongation factor 1 epsilon 1	9521	6p24.3-p25.1	0.66169	7.90202	3.20083	0.0136999	0.306519	-2.65059	8.50265	8.07419	8.26354	7.5319	7.53838	7.30609	8.09739
201112_s_at	CSE1L	CSE1 chromosome segregation 1-like (yeast)	1434	20q13	0.599165	10.1463	3.20067	0.0137032	0.306519	-2.65081	10.2704	10.7025	10.4931	10.3079	9.77386	9.68142	9.79484
AFFX-BioDn-3_at					-1.68277	10.672	-3.20061	0.0137044	0.306519	-2.65088	10.0845	10.0497	8.99698	10.2286	11.2169	11.6217	12.5055
218365_s_at	DARS2	aspartyl-tRNA synthetase 2, mitochondrial	55157	1q25.1	0.594645	3.14551	3.19914	0.0137335	0.30653	-2.65279	3.74627	3.29517	3.41448	3.24296	2.6749	2.96107	2.68373
201521_s_at	NCBP2	nuclear cap binding protein subunit 2, 20kDa	22916	3q29	1.03215	4.40294	3.19754	0.0137655	0.30653	-2.65488	4.66654	4.61817	5.69351	4.30007	4.28805	3.77101	3.48322
207084_at	POU3F2	POU class 3 homeobox 2	5454	6q16	-1.46972	6.96164	-3.19752	0.0137659	0.30653	-2.6549	6.76797	6.1901	5.40733	6.76797	8.48393	7.86732	7.24684
220647_s_at	CHCHD8	coiled-coil-helix-coiled-coil-helix domain containing 8	51287	11q13.4	0.558532	6.52869	3.1975	0.0137662	0.30653	-2.65492	7.08339	6.56377	6.89639	6.39177	6.42838	6.36631	5.97082
220575_at	FAM106A	family with sequence similarity 106, member A	80039	17p11.2	-1.22089	2.79566	-3.19701	0.013776	0.30653	-2.65556	2.31866	2.0779	1.89747	2.29132	4.07956	3.46871	3.436
201630_s_at	ACP1	acid phosphatase 1, soluble	52	2p25	0.675721	9.25887	3.19643	0.0137875	0.30653	-2.65631	9.56276	9.53352	9.83871	9.34404	8.79177	9.19475	8.54655
202370_s_at	CBFB	core-binding factor, beta subunit	865	16q22.1	0.633522	9.05474	3.19552	0.0138058	0.306537	-2.6575	9.17816	9.45454	9.61755	8.93155	8.4657	8.59117	9.1445
200844_s_at	PRDX6	peroxiredoxin 6	9588	1q25.1	0.683274	9.97846	3.19445	0.0138272	0.306537	-2.65889	10.1833	10.2759	10.6475	9.9752	9.75058	9.82479	9.19197
216017_s_at	NAB2	NGFI-A binding protein 2 (EGR1 binding protein 2)	4665	12q13.3-q14.1	0.890968	2.31017	3.19436	0.013829	0.306537	-2.65901	2.32255	2.72241	3.41291	2.32255	1.58311	1.90437	1.90326
213813_x_at					-2.16365	5.55579	-3.19366	0.013843	0.306542	-2.65992	4.30695	5.08055	3.57076	5.63093	6.401	5.63088	8.26947
212175_s_at	AK2	adenylate kinase 2	204	1p34	0.404864	8.04893	3.18992	0.0139182	0.30679	-2.66478	8.33604	8.26069	8.24411	8.06565	7.89575	7.65439	7.88588
212308_at	CLASP2	cytoplasmic linker associated protein 2	23122	3p22.3	0.362615	3.22193	3.18978	0.0139211	0.30679	-2.66497	3.40514	3.49419	3.38808	3.18348	2.89967	3.08406	3.09889
215600_x_at	FBXW12	F-box and WD repeat domain containing 12	285231	3p21.31	-0.927024	5.92556	-3.18846	0.0139478	0.30679	-2.66669	5.72313	5.47791	4.98646	5.67222	6.72138	6.25446	6.64336
208687_x_at	HSPA8	heat shock 70kDa protein 8	3312	11q24.1	0.558643	11.7906	3.18792	0.0139586	0.30679	-2.66739	12.067	12.1324	12.13	11.9443	11.5374	11.5179	11.2052
206860_s_at	MIOS	missing oocyte, meiosis regulator, homolog (Drosophila)	54468	7p22-p21	1.12251	4.0756	3.18679	0.0139817	0.30679	-2.66887	4.56062	4.63058	4.9599	4.14663	3.95926	3.65127	2.62093
214531_s_at	SNX1	sorting nexin 1	6642	15q22.31	0.997231	4.91979	3.18605	0.0139965	0.30679	-2.66982	5.28886	5.37185	5.80819	5.14544	4.38858	4.66512	3.77046
210296_s_at	PXMP3	peroxisomal membrane protein 3, 35kDa	5828	8q21.1	1.26151	5.10641	3.1851	0.0140158	0.30679	-2.67106	6.38464	5.36364	5.73356	5.32888	4.4835	4.74817	3.7025
204353_s_at	POT1	POT1 protection of telomeres 1 homolog (S. pombe)	25913	7q31.33	1.24357	4.33632	3.18472	0.0140236	0.30679	-2.67155	4.8574	4.6606	5.62278	4.53889	3.5355	4.12023	3.01882
202006_at	PTPN12	protein tyrosine phosphatase, non-receptor type 12	5782	7q11.23	0.426967	6.98904	3.18465	0.0140249	0.30679	-2.67164	7.19936	7.27476	7.22494	6.9719	6.61357	6.66683	6.9719
207728_at	ATF7IP	activating transcription factor 7 interacting protein	55729	12p13.1	-0.872354	1.84785	-3.18462	0.0140256	0.30679	-2.67168	1.33231	1.52864	1.18712	1.59365	2.83865	2.14096	2.31359
217414_x_at	HBA1	hemoglobin, alpha 1	3039	16p13.3	0.794313	2.63253	3.18445	0.0140291	0.30679	-2.67191	2.77483	2.9736	3.51085	2.62923	1.82137	2.51651	2.20135
201310_s_at	C5orf13	chromosome 5 open reading frame 13	9315	5q22.1	0.451871	8.873	3.18364	0.0140457	0.30679	-2.67297	8.96098	9.15167	9.28098	8.93642	8.55454	8.6196	8.6068
210284_s_at	MAP3K7IP2	mitogen-activated protein kinase kinase kinase 7 interacting protein 2	23118	6q25.1-q25.3	1.13623	3.3298	3.18345	0.0140494	0.30679	-2.67321	3.36326	4.06748	4.50646	3.62008	2.4065	2.62333	2.72146
211594_s_at	MRPL9	mitochondrial ribosomal protein L9	65005	1q21	0.941818	7.07869	3.18286	0.0140616	0.30679	-2.67398	7.40935	7.44742	7.99385	6.86747	6.8425	7.0723	5.91796
215338_s_at	NKTR	natural killer-tumor recognition sequence	4820	3p23-p21	-1.23526	6.89875	-3.1826	0.0140668	0.30679	-2.67432	6.85916	6.15245	5.56704	6.89468	8.03849	7.79256	6.98685
204616_at	UCHL3	ubiquitin carboxyl-terminal esterase L3 (ubiquitin thiolesterase)	7347	13q22.2	0.577531	6.99211	3.18222	0.0140746	0.30679	-2.67481	7.3313	6.98129	7.65381	6.81944	6.81271	6.49959	6.84667
201772_at	AZIN1	antizyme inhibitor 1	51582	8q22.3	0.664346	7.75324	3.18024	0.014115	0.307306	-2.67739	8.14365	8.00679	8.24816	7.86812	7.05085	7.67891	7.27619
204459_at	CSTF2	cleavage stimulation factor, 3' pre-RNA, subunit 2, 64kDa	1478	Xq22.1	0.4004	4.17974	3.17908	0.0141387	0.307306	-2.6789	4.40365	4.3303	4.49166	4.20785	3.92863	4.04982	3.84626
222101_s_at	DCHS1	dachsous 1 (Drosophila)	8642	11p15.4	-0.762873	7.7469	-3.1786	0.0141486	0.307306	-2.67952	6.9609	7.74188	7.23013	8.29365	8.32922	8.04021	7.6323
219366_at	AVEN	apoptosis, caspase activation inhibitor	57099	15q13.1	0.467616	5.41013	3.17789	0.0141632	0.307306	-2.68045	5.57644	5.7089	5.74669	5.04277	5.39989	4.99636	5.39989
209833_at	CRADD	CASP2 and RIPK1 domain containing adaptor with death domain	8738	12q21.33-q23.1	0.65727	4.20423	3.17739	0.0141735	0.307306	-2.6811	4.71094	4.08391	4.9446	3.93177	4.04727	3.77503	3.93612
209227_at	TUSC3	tumor suppressor candidate 3	7991	8p22	0.539204	2.49047	3.17703	0.014181	0.307306	-2.68158	2.8531	2.59264	2.95003	2.33812	1.92744	2.24998	2.52201
208310_s_at	FSTL1	follistatin-like 1	11167	3q13.33	1.76436	5.82041	3.17294	0.0142654	0.308833	-2.6869	6.86994	6.54462	7.07129	6.44361	4.72816	5.30474	3.78052
201244_s_at	RAF1	v-raf-1 murine leukemia viral oncogene homolog 1	5894	3p25	0.797078	7.93019	3.1718	0.0142889	0.309043	-2.68838	8.15949	8.47275	8.52475	7.98232	7.81135	7.61429	6.94637
205092_x_at	ZBTB1	zinc finger and BTB domain containing 1	22890	14q23.3	-0.808961	4.01698	-3.17109	0.0143038	0.309053	-2.68932	3.81083	3.65628	3.19703	3.8127	4.41253	4.40887	4.82059
222032_s_at	USP7	ubiquitin specific peptidase 7 (herpes virus-associated)	7874	16p13.3	-0.559969	3.91869	-3.17044	0.0143171	0.309053	-2.69016	3.61275	3.71486	3.46851	3.75506	4.24493	4.18853	4.44619
220029_at	ELOVL2	elongation of very long chain fatty acids (FEN1/Elo2, SUR4/Elo3, yeast)-like 2	54898	6p24.2	0.662819	2.0507	3.16885	0.0143504	0.309472	-2.69224	2.12765	2.2737	2.88701	1.96982	1.63935	1.90342	1.55395
210929_s_at	LOC100131613	PRO1454	100131613	12q15	-0.79428	6.4632	-3.16722	0.0143843	0.309758	-2.69436	6.2096	6.08245	5.73592	6.30356	6.82391	6.72197	7.36498
219467_at	GIN1	gypsy retrotransposon integrase 1	54826	5q21.1	0.639593	3.46305	3.16595	0.0144109	0.309758	-2.69602	4.14301	3.34225	4.00032	3.34225	3.10951	3.07817	3.22581
202604_x_at	ADAM10	ADAM metallopeptidase domain 10	102	15q2	0.604736	2.59014	3.16501	0.0144306	0.309758	-2.69724	2.723	2.79934	3.28476	2.57411	2.01673	2.42499	2.30803
202884_s_at	PPP2R1B	protein phosphatase 2 (formerly 2A), regulatory subunit A, beta isoform	5519	11q23.2	0.540187	3.00329	3.16468	0.0144376	0.309758	-2.69768	3.05351	3.28436	3.59803	2.7095	2.54926	2.82849	2.99987
40446_at	PHF1	PHD finger protein 1	5252	6p21.3	-0.659387	4.95769	-3.1643	0.0144454	0.309758	-2.69817	4.83094	4.62875	4.283	4.9466	5.59902	5.01893	5.39657
215587_x_at					-0.854063	3.66848	-3.16422	0.0144471	0.309758	-2.69827	3.36617	3.43633	2.73883	3.42846	4.39046	4.14523	4.17389
222250_s_at	INTS7	integrator complex subunit 7	25896	1p36.13-q42.3	1.00931	5.05056	3.16336	0.0144652	0.309846	-2.69939	5.60853	5.51063	5.76276	5.22185	4.13511	5.08467	4.03036
221378_at	CER1	cerberus 1, cysteine knot superfamily, homolog (Xenopus laevis)	9350	9p23-p22	1.11298	3.81172	3.16022	0.0145314	0.31077	-2.7035	4.06403	4.32465	4.95442	3.8874	2.96116	3.79255	2.6978
212165_at	TMEM183A	transmembrane protein 183A	92703	1q32.1	0.551996	8.33753	3.15999	0.0145362	0.31077	-2.70379	8.82352	8.38831	8.74704	8.24502	8.24502	8.16277	7.75102
203637_s_at	MID1	midline 1 (Opitz/BBB syndrome)	4281	Xp22	-0.805237	5.18581	-3.15785	0.0145816	0.311333	-2.70659	4.46644	5.39271	4.31789	5.59371	5.48033	5.39271	5.65691
200641_s_at	YWHAZ	tyrosine 3-monooxygenase/tryptophan 5-monooxygenase activation protein, zeta polypeptide	7534	8q23.1	1.93987	7.41245	3.15695	0.0146006	0.311333	-2.70777	7.84186	8.61101	9.10996	7.99746	5.28438	6.86159	6.18088
202591_s_at	SSBP1	single-stranded DNA binding protein 1	6742	7q34	0.662768	9.78694	3.15677	0.0146044	0.311333	-2.708	10.0933	10.0482	10.3555	9.96384	9.45423	9.51526	9.07826
218640_s_at	PLEKHF2	pleckstrin homology domain containing, family F (with FYVE domain) member 2	79666	8q22.1	0.630229	4.93991	3.15576	0.014626	0.311494	-2.70933	5.66647	5.03754	5.19612	5.03754	4.5656	4.5661	4.51001
213887_s_at	POLR2E	polymerase (RNA) II (DNA directed) polypeptide E, 25kDa	5434	19p13.3	1.26575	7.93284	3.154	0.0146634	0.311904	-2.71162	8.14044	8.65079	9.17714	8.11155	7.52112	7.4735	6.45531
211027_s_at	IKBKB	inhibitor of kappa light polypeptide gene enhancer in B-cells, kinase beta	3551	8p11.2	0.39385	2.45273	3.1524	0.0146975	0.311904	-2.71371	2.57801	2.76018	2.69519	2.31295	2.25915	2.4627	2.10097
203261_at	DCTN6	dynactin 6	10671	8p12-p11	0.565561	6.9113	3.15075	0.0147329	0.311904	-2.71587	7.4426	7.07574	7.18511	7.06258	6.60626	6.42248	6.58436
221192_x_at	MFSD11	major facilitator superfamily domain containing 11	79157	17q25	-0.845816	3.76208	-3.15004	0.0147481	0.311904	-2.7168	3.30087	3.67492	2.86049	3.57985	4.47081	4.07845	4.36919
215159_s_at	NADK	NAD kinase	65220	1p36.33-p36.21	0.366885	2.80477	3.1485	0.0147811	0.311904	-2.7188	2.9609	2.96148	3.12088	2.75192	2.74341	2.56557	2.52924
202470_s_at	CPSF6	cleavage and polyadenylation specific factor 6, 68kDa	11052	12q15	0.740962	4.63298	3.14797	0.0147926	0.311904	-2.7195	5.56809	5.01081	4.59025	4.2394	4.29917	4.13287	4.59025
217185_s_at	ZNF259P	zinc finger protein 259, pseudogene	442240	6q21	1.21293	5.21365	3.14589	0.0148374	0.311904	-2.72222	5.74974	6.00637	5.96414	5.57267	4.8774	4.60306	3.72217
203133_at	SEC61B	Sec61 beta subunit	10952	9q22.32-q31.3	0.545642	9.75308	3.14266	0.0149073	0.311904	-2.72644	10.3247	9.7448	10.1251	9.52692	9.62053	9.6662	9.2633
202802_at	DHPS	deoxyhypusine synthase	1725	19p13.2-p13.1	1.26624	6.76127	3.14228	0.0149154	0.311904	-2.72693	7.09783	7.48601	7.87066	6.87652	6.38827	6.46442	5.14517
209449_at	LSM2	LSM2 homolog, U6 small nuclear RNA associated (S. cerevisiae)	57819	6p21.3	0.839007	8.00585	3.14189	0.014924	0.311904	-2.72745	8.24537	8.33679	8.87369	8.15316	7.81475	7.47741	7.13979
218558_s_at	MRPL39	mitochondrial ribosomal protein L39	54148	21q21.3	0.541069	8.43611	3.14139	0.0149349	0.311904	-2.7281	8.82607	8.46952	8.94029	8.39375	8.36986	8.12108	7.93222
200885_at	PPM1J	protein phosphatase 1J (PP2C domain containing)	333926	1p13.2	0.604001	4.01634	3.14067	0.0149504	0.311904	-2.72904	4.5961	3.99917	4.48918	3.87471	3.72502	3.97782	3.45238
210131_x_at	SDHC	succinate dehydrogenase complex, subunit C, integral membrane protein, 15kDa	6391	1q23.3	0.8074	7.98123	3.1404	0.0149564	0.311904	-2.7294	8.5795	8.16522	8.58308	7.97299	7.92843	7.65075	6.98864
204981_at	SLC22A18	solute carrier family 22, member 18	5002	11p15.5	-0.34733	3.47812	-3.1396	0.0149738	0.311904	-2.73044	3.25462	3.26318	3.32113	3.47748	3.67605	3.74099	3.61338
208778_s_at	TCP1	t-complex 1	6950	6q25.3-q26	0.62369	10.4752	3.13927	0.0149809	0.311904	-2.73087	10.6676	10.817	11.0101	10.5724	10.2219	10.2709	9.76628
216229_x_at	HCG2P7	HLA complex group 2 pseudogene 7	80867	6p21.3	-0.886746	3.25942	-3.13866	0.0149944	0.311904	-2.73168	3.00836	2.94819	2.30156	3.03409	3.61407	3.81837	4.09126
221685_s_at	CCDC99	coiled-coil domain containing 99	54908	5q35.1	1.08797	5.43124	3.13807	0.0150071	0.311904	-2.73244	5.78736	5.93352	6.43793	5.78736	4.52679	5.12987	4.41584
203533_s_at	CUL5	cullin 5	8065	11q22-q23	-0.664276	7.03177	-3.13778	0.0150134	0.311904	-2.73282	7.01345	6.48849	6.4546	7.42748	7.67792	7.01345	7.14698
217894_at	KCTD3	potassium channel tetramerisation domain containing 3	51133	1q41	0.405375	6.40298	3.13733	0.0150235	0.311904	-2.73342	6.67809	6.55103	6.67475	6.32609	5.98023	6.25808	6.35259
210802_s_at	DIMT1L	DIM1 dimethyladenosine transferase 1-like (S. cerevisiae)	27292	5q11-q14	1.0123	4.87532	3.13581	0.0150567	0.311904	-2.7354	5.50412	5.44194	5.41526	5.02033	3.60747	4.28895	4.84917
202321_at	GGPS1	geranylgeranyl diphosphate synthase 1	9453	1q43	-0.519123	5.89881	-3.13531	0.0150677	0.311904	-2.73606	5.81434	5.62743	5.36474	6.05556	5.85576	6.24139	6.33248
203846_at	TRIM32	tripartite motif-containing 32	22954	9q33.1	0.587384	6.15189	3.13505	0.0150733	0.311904	-2.73639	6.38487	6.38171	6.69603	6.29008	5.92724	5.81389	5.56939
214902_x_at					-1.10184	6.79257	-3.13417	0.0150927	0.311904	-2.73755	6.21317	6.57454	5.70114	6.56512	7.97044	7.03705	7.48654
211981_at	COL4A1	collagen, type IV, alpha 1	1282	13q34	0.826322	3.37883	3.13287	0.0151213	0.311904	-2.73925	3.20585	3.94046	4.40672	3.18062	2.98464	3.04652	2.88697
211162_x_at	SCD	stearoyl-CoA desaturase (delta-9-desaturase)	6319	10q24.31	0.827657	2.64843	3.13283	0.0151221	0.311904	-2.7393	2.49797	3.68941	3.17674	2.49797	2.16914	2.31113	2.19662
222297_x_at	RPL18	ribosomal protein L18	6141	19q13	-0.601124	3.5938	-3.13283	0.0151222	0.311904	-2.7393	3.42246	3.41843	2.91003	3.52703	3.88809	3.86258	4.12801
207627_s_at	TFCP2	transcription factor CP2	7024	12q13	1.08818	4.25085	3.13268	0.0151255	0.311904	-2.7395	4.52994	4.57375	5.51431	4.39402	4.04293	3.38565	3.31537
206239_s_at	SPINK1	serine peptidase inhibitor, Kazal type 1	6690	5q32	-0.414369	2.05711	-3.13203	0.0151398	0.311904	-2.74035	1.92086	1.81505	1.72507	2.10781	2.24796	2.10933	2.47368
217188_s_at	C14orf1	chromosome 14 open reading frame 1	11161	14q24.3	1.55952	4.20165	3.132	0.0151404	0.311904	-2.74038	4.55114	5.19128	5.53599	4.68923	3.26101	3.71343	2.46946
215888_at	PDS5B	PDS5, regulator of cohesion maintenance, homolog B (S. cerevisiae)	23047	13q12.3	-0.993596	6.96453	-3.13104	0.0151617	0.311904	-2.74164	7.02811	6.49835	5.66381	7.56398	7.64872	7.02811	7.32061
213156_at					-0.401668	2.00909	-3.1294	0.0151978	0.311904	-2.74378	1.80333	1.74146	1.79391	1.96202	2.38698	2.22243	2.15352
217925_s_at	C6orf106	chromosome 6 open reading frame 106	64771	6p21.31	-0.758826	6.18337	-3.12939	0.0151981	0.311904	-2.7438	5.4717	6.0033	5.77427	6.25348	7.10594	6.42992	6.24498
213089_at	LOC100132134	similar to LOC653391 protein	100132134		-0.891521	6.13095	-3.12899	0.015207	0.311904	-2.74433	5.70632	5.92786	5.23034	6.35508	7.19361	6.4084	6.09503
219174_at	IFT74	intraflagellar transport 74 homolog (Chlamydomonas)	80173	9p21.2	-0.828559	2.85981	-3.12882	0.0152108	0.311904	-2.74455	2.84723	2.32981	1.98201	2.84723	3.43363	3.61525	2.96352
206920_s_at	GLE1	GLE1 RNA export mediator homolog (yeast)	2733	9q34.11	1.40312	3.32724	3.12839	0.0152202	0.311904	-2.74511	3.21088	4.41824	4.75793	3.45631	2.34425	3.00425	2.09878
201101_s_at	BCLAF1	BCL2-associated transcription factor 1	9774	6q22-q23	1.16204	3.29925	3.12778	0.0152338	0.311904	-2.74591	3.97294	3.73098	4.1859	3.39114	2.82555	3.20781	1.78045
209147_s_at	PPAP2A	phosphatidic acid phosphatase type 2A	8611	5q11	0.611292	2.90025	3.12723	0.0152461	0.311904	-2.74664	2.97464	3.26078	3.51325	2.63184	2.97464	2.64929	2.29728
217795_s_at	TMEM43	transmembrane protein 43	79188	3p25.1	1.32685	5.68909	3.12649	0.0152624	0.311904	-2.7476	5.80812	6.40115	7.1326	5.61279	5.23519	5.48054	4.15323
210256_s_at	PIP5K1A	phosphatidylinositol-4-phosphate 5-kinase, type I, alpha	8394	1q22-q24	0.674681	1.95772	3.12598	0.0152739	0.311904	-2.74827	1.95384	2.26949	2.80641	1.95384	1.54625	1.61313	1.56105
219143_s_at	RPP25	ribonuclease P/MRP 25kDa subunit	54913	15q24.1	0.848072	8.0063	3.12577	0.0152785	0.311904	-2.74854	7.99221	8.49358	8.98694	7.99221	7.82705	7.5127	7.23939
218398_at	MRPS30	mitochondrial ribosomal protein S30	10884	5q11	0.942715	4.87386	3.12545	0.0152856	0.311904	-2.74896	5.87892	4.88245	5.4763	5.02196	4.11325	4.596	4.14816
214549_x_at	SPRR1A	small proline-rich protein 1A	6698	1q21-q22	-0.593172	2.38067	-3.12545	0.0152857	0.311904	-2.74896	2.34051	1.96596	1.81867	2.3188	2.95153	2.6636	2.6056
201529_s_at	RPA1	replication protein A1, 70kDa	6117	17p13.3	1.3513	7.4364	3.12491	0.0152977	0.311904	-2.74967	8.15273	8.056	8.41699	7.81059	6.47395	7.27997	5.86456
210845_s_at	PLAUR	plasminogen activator, urokinase receptor	5329	19q13	0.485693	4.36754	3.12439	0.0153093	0.311904	-2.75035	4.38168	4.66512	4.88845	4.26909	4.30353	4.02971	4.03522
210896_s_at	ASPH	aspartate beta-hydroxylase	444	8q12.1	0.403238	2.86094	3.12421	0.0153132	0.311904	-2.75058	3.13611	3.1161	3.02188	2.69421	2.7142	2.46138	2.88273
207757_at	ZFP2	zinc finger protein 2 homolog (mouse)	80108	5q35.3	-0.526533	2.15749	-3.12418	0.0153141	0.311904	-2.75063	1.94524	2.00931	1.6153	2.19741	2.21229	2.43508	2.68782
208636_at	ACTN1	actinin, alpha 1	87	14q22-q24	-0.56129	8.34998	-3.12356	0.0153278	0.311904	-2.75144	7.88163	8.24624	7.95987	8.39998	8.64207	8.36314	8.95695
203746_s_at	HCCS	holocytochrome c synthase (cytochrome c heme-lyase)	3052	Xp22.3	0.660714	6.44167	3.12301	0.0153401	0.311904	-2.75216	7.1829	6.48891	6.78584	6.47258	6.28417	5.88622	5.99105
215373_x_at	IBD12	Inflammatory bowel disease 12	80047	3p21.3	-1.36507	5.10799	-3.12285	0.0153436	0.311904	-2.75237	4.74128	4.53522	3.70734	4.59409	6.25917	6.15074	5.76809
205938_at	PPM1E	protein phosphatase 1E (PP2C domain containing)	22843	17q22	0.487624	1.87501	3.12275	0.0153459	0.311904	-2.7525	1.96687	2.03054	2.46355	1.71301	1.72893	1.47219	1.74998
209855_s_at	KLK2	kallikrein-related peptidase 2	3817	19q13.41	-0.487083	2.33767	-3.12214	0.0153596	0.311904	-2.7533	2.17272	2.1691	1.83618	2.39614	2.66259	2.35739	2.76953
210811_s_at	DDX49	DEAD (Asp-Glu-Ala-Asp) box polypeptide 49	54555	19p12	0.553247	3.43873	3.12141	0.015376	0.311904	-2.75426	3.70424	3.46171	4.09867	3.26623	3.34993	3.22131	2.96902
218759_at	DVL2	dishevelled, dsh homolog 2 (Drosophila)	1856	17p13.2	0.758913	4.05465	3.12022	0.0154026	0.311904	-2.75581	3.92932	4.73266	4.80297	3.92932	3.66387	3.90711	3.41733
45687_at	PRR14	proline rich 14	78994	16p11.2	-0.742993	6.01538	-3.12006	0.0154063	0.311904	-2.75603	5.80328	5.55392	5.41523	5.86778	6.89122	6.32989	6.24632
220931_at	MGC5590	hypothetical protein MGC5590	79024	13q14.11	-0.439296	1.72272	-3.11966	0.0154153	0.311904	-2.75655	1.51908	1.46055	1.43544	1.796	2.08052	1.67028	2.09715
202749_at	WRB	tryptophan rich basic protein	7485	21q22.3	0.535693	8.67673	3.11674	0.0154811	0.312257	-2.76038	9.14525	8.86252	8.94073	8.73351	8.1935	8.62281	8.23876
201043_s_at	ANP32A	acidic (leucine-rich) nuclear phosphoprotein 32 family, member A	8125	15q22.3-q23	1.90449	5.77725	3.11624	0.0154923	0.312257	-2.76103	5.57742	7.3399	7.67929	6.04152	4.73091	5.06586	4.00589
200723_s_at	CAPRIN1	cell cycle associated protein 1	4076	11p13	0.745343	9.77344	3.11583	0.0155015	0.312257	-2.76156	10.0244	10.2475	10.3261	10.0394	9.09013	9.5315	9.15498
219317_at	POLI	polymerase (DNA directed) iota	11201	18q21.1	0.820928	3.64009	3.11561	0.0155065	0.312257	-2.76185	4.67981	3.56164	4.08613	3.32802	3.58412	3.1715	3.06943
221596_s_at	C7orf64	chromosome 7 open reading frame 64	84060	7q21.2	0.722122	3.75034	3.11506	0.0155189	0.312257	-2.76257	4.01348	4.6335	3.84196	3.76182	3.57798	3.23578	3.18786
212535_at	MEF2A	myocyte enhancer factor 2A	4205	15q26	0.487011	5.57953	3.11502	0.0155198	0.312257	-2.76262	5.83336	5.83883	5.90128	5.64711	5.03323	5.36541	5.43751
202784_s_at	NNT	nicotinamide nucleotide transhydrogenase	23530	5p13.1-cen	1.14208	2.71237	3.1143	0.0155362	0.312257	-2.76357	2.68414	3.20622	4.20461	2.68414	1.98816	1.85801	2.36135
204507_s_at	PPP3R1	protein phosphatase 3 (formerly 2B), regulatory subunit B, alpha isoform	5534	2p15	0.548041	2.30226	3.11311	0.0155632	0.312257	-2.76514	2.31243	2.70333	2.83052	2.34773	1.89282	1.91094	2.11807
205058_at	IDUA	iduronidase, alpha-L-	3425	4p16.3	-0.563776	2.11332	-3.11238	0.0155799	0.312257	-2.7661	1.96895	1.91552	1.48902	2.03174	2.54126	2.32736	2.5194
221772_s_at	PPP2R2D	protein phosphatase 2, regulatory subunit B, delta isoform	55844	10q26.3	0.540075	4.17628	3.11213	0.0155855	0.312257	-2.76643	4.28223	4.45573	4.71672	3.97289	4.00006	4.1927	3.61363
200956_s_at	SSRP1	structure specific recognition protein 1	6749	11q12	1.01583	8.24805	3.11143	0.0156015	0.312257	-2.76734	8.37092	8.78326	9.33137	8.49523	7.60515	7.86575	7.28462
221194_s_at	RNFT1	ring finger protein, transmembrane 1	51136	17q23.1	0.628769	2.1134	3.11127	0.0156049	0.312257	-2.76754	2.43553	2.17501	2.80755	1.67826	1.59415	1.92829	2.17501
221970_s_at	NOL11	nucleolar protein 11	25926	17q24.2	0.36669	9.69264	3.11083	0.0156149	0.312257	-2.76812	9.97877	9.79148	9.93629	9.68739	9.5576	9.40442	9.49255
221521_s_at	GINS2	GINS complex subunit 2 (Psf2 homolog)	51659	16q24.1	0.69217	6.82402	3.10952	0.0156449	0.3123	-2.76984	7.56578	6.86749	7.22537	6.39409	6.75482	6.16172	6.79887
211337_s_at	TUBGCP4	tubulin, gamma complex associated protein 4	27229	15q15	1.28835	4.24714	3.10951	0.0156451	0.3123	-2.76986	4.15162	5.06472	5.73367	4.15162	3.66091	3.99951	2.96792
203148_s_at	TRIM14	tripartite motif-containing 14	9830	9q22.33	-0.498989	4.24821	-3.10826	0.0156738	0.31232	-2.7715	4.2816	3.73323	3.87439	4.5667	4.2816	4.44432	4.55564
210882_s_at	TRO	trophinin	7216	Xp11.22-p11.21	1.27533	3.76499	3.10824	0.0156742	0.31232	-2.77152	3.64664	4.66372	5.17087	3.89316	3.39085	2.81649	2.77316
AFFX-r2-Ec-bioD-5_at					-1.3778	11.2886	-3.10751	0.0156908	0.312372	-2.77248	10.8584	10.7405	9.90505	10.8829	11.7424	12.1141	12.7772
218894_s_at	MAGOHB	mago-nashi homolog B (Drosophila)	55110	12p13.2	0.584472	3.8224	3.10637	0.015717	0.312614	-2.77398	4.53518	3.77781	4.15615	3.54055	3.60438	3.41352	3.72918
202722_s_at	GFPT1	glutamine-fructose-6-phosphate transaminase 1	2673	2p13	0.976728	5.54153	3.10382	0.0157756	0.313454	-2.77732	5.80037	6.41804	6.08056	5.69649	4.40125	4.96733	5.42665
212980_at	USP34	ubiquitin specific peptidase 34	9736	2p15	-0.805779	4.13677	-3.10331	0.0157874	0.313454	-2.77799	4.22773	3.4417	3.35953	4.20117	4.33897	4.46833	4.91993
207688_s_at	INHBC	inhibin, beta C	3626	12q13.1	-1.50259	7.4387	-3.10184	0.0158214	0.313578	-2.77993	7.17209	6.85843	5.70972	7.41498	8.0302	7.73216	9.15332
208649_s_at	VCP	valosin-containing protein	7415	9p13.3	1.35288	7.99089	3.10151	0.0158289	0.313578	-2.78036	8.58475	8.68424	9.02289	8.38638	7.38804	7.57573	6.29416
211370_s_at	MAP2K5	mitogen-activated protein kinase kinase 5	5607	15q23	1.34909	5.86374	3.10121	0.0158358	0.313578	-2.78075	6.37078	6.77878	6.75439	5.99164	5.23613	5.82249	4.09198
208775_at	XPO1	exportin 1 (CRM1 homolog, yeast)	7514	2p16	0.438895	10.5519	3.09795	0.0159115	0.314147	-2.78503	10.9811	10.6776	10.7493	10.5376	10.1859	10.2451	10.4865
AFFX-r2-Ec-bioD-3_at					-1.33818	11.5866	-3.0966	0.0159429	0.314147	-2.7868	11.1492	11.1188	10.1977	11.1674	12.1057	12.3963	12.9709
216996_s_at	FASTKD2	FAST kinase domains 2	22868	2q33.3	1.14088	6.05205	3.09651	0.0159449	0.314147	-2.78692	6.65919	6.45166	7.00109	6.05471	6.03706	5.60175	4.55891
213560_at	GADD45B	growth arrest and DNA-damage-inducible, beta	4616	19p13.3	-0.482513	2.48373	-3.09571	0.0159635	0.314147	-2.78797	2.33125	2.17694	2.11585	2.41466	2.8816	2.5673	2.89854
209325_s_at	RGS16	regulator of G-protein signaling 16	6004	1q25-q31	0.557357	2.83173	3.09253	0.0160378	0.314147	-2.79214	3.03151	3.03333	3.38581	2.92832	2.68899	2.41533	2.33881
220252_x_at	CXorf21	chromosome X open reading frame 21	80231	Xp21.2	-0.504457	2.98964	-3.09129	0.016067	0.314147	-2.79377	2.78844	2.8222	2.49351	2.90866	3.27119	3.17869	3.46482
201104_x_at	NBPF14	neuroblastoma breakpoint family, member 14	25832	1q12-q21.2	1.13371	8.09543	3.09098	0.0160743	0.314147	-2.79418	8.2173	8.85838	9.1541	8.43096	7.15035	7.74828	7.10862
211855_s_at	SLC25A14	solute carrier family 25 (mitochondrial carrier, brain), member 14	9016	Xq24	0.62343	4.30084	3.09088	0.0160767	0.314147	-2.79432	4.80906	4.57038	4.59183	4.53675	3.97442	3.90297	3.72048
206445_s_at	PRMT1	protein arginine methyltransferase 1	3276	19q13.3	1.04865	9.57364	3.09059	0.0160836	0.314147	-2.7947	10.1833	9.93016	10.4051	9.65325	9.40773	9.24778	8.18811
211019_s_at	LSS	lanosterol synthase (2,3-oxidosqualene-lanosterol cyclase)	4047	21q22.3	0.798105	2.78361	3.09013	0.0160944	0.314147	-2.79531	2.76623	3.26558	3.68719	2.60856	2.76623	2.37225	2.01921
219003_s_at	MANEA	mannosidase, endo-alpha	79694	6q16.1	0.81184	2.14954	3.08993	0.0160989	0.314147	-2.79556	3.05588	2.13618	2.64829	2.0188	1.31359	1.8258	2.04824
214442_s_at	PIAS2	protein inhibitor of activated STAT, 2	9063	18q21.1	0.518456	4.27228	3.08861	0.0161301	0.314147	-2.7973	4.62058	4.74038	4.34464	4.34464	3.78385	3.98455	4.08727
208456_s_at	RRAS2	related RAS viral (r-ras) oncogene homolog 2	22800	11p15.2	0.935228	3.16723	3.08778	0.0161497	0.314147	-2.79839	2.96076	3.80289	4.34131	2.96076	2.85016	2.5501	2.70467
213822_s_at	UBE3B	ubiquitin protein ligase E3B	89910	12q24.11	-1.11843	6.7625	-3.08683	0.0161721	0.314147	-2.79964	6.97787	5.39605	5.99627	6.90865	7.54164	7.03956	7.47747
221258_s_at	KIF18A	kinesin family member 18A	81930	11p14.1	0.65711	4.43953	3.08669	0.0161755	0.314147	-2.79982	4.77612	4.71589	4.95306	4.50423	3.85222	3.80464	4.47057
218226_s_at	NDUFB4	NADH dehydrogenase (ubiquinone) 1 beta subcomplex, 4, 15kDa	4710	3q13.33	0.736321	9.85991	3.08629	0.0161848	0.314147	-2.80035	10.1881	9.98759	10.6663	9.89646	9.52551	9.68795	9.06744
222364_at	SLC44A1	solute carrier family 44, member 1	23446	9q31.2	-0.654563	3.65098	-3.08622	0.0161866	0.314147	-2.80044	3.40747	3.52512	2.89824	3.63083	4.22537	3.75721	4.11261
212546_s_at	FRYL	FRY-like	285527	4p12	0.673048	5.42398	3.08561	0.0162009	0.314147	-2.80124	5.83375	5.65602	5.93596	5.62449	5.0743	5.16758	4.67575
215467_x_at	LOC647070	hypothetical LOC647070	647070	1q25.3	-0.53249	2.80794	-3.08534	0.0162074	0.314147	-2.8016	2.66671	2.4378	2.40648	2.66671	3.32307	3.03371	3.12112
207338_s_at	ZNF200	zinc finger protein 200	7752	16p13.3	0.741622	2.81755	3.08435	0.0162308	0.314147	-2.8029	3.04992	2.95261	3.72148	2.92397	2.45251	2.20327	2.41911
AFFX-BioC-5_at					-2.3411	8.31602	-3.08374	0.0162453	0.314147	-2.8037	7.52287	7.42802	5.98385	7.54217	9.10202	9.76052	10.8727
208921_s_at	SRI	sorcin	6717	7q21.1	0.443326	8.58502	3.08337	0.0162542	0.314147	-2.80419	8.9368	8.66337	8.91489	8.48612	8.51984	8.45405	8.12011
209078_s_at	TXN2	thioredoxin 2	25828	22q13.1	1.18022	5.17673	3.0822	0.016282	0.314147	-2.80573	6.25206	5.67562	5.62576	5.08003	4.54107	5.33894	3.72366
208846_s_at	VDAC3	voltage-dependent anion channel 3	7419	8p11.2	1.16059	8.04538	3.08214	0.0162834	0.314147	-2.8058	8.72173	8.46342	8.94058	8.31071	7.76159	7.55475	6.56491
209535_s_at					0.990137	2.84867	3.08193	0.0162883	0.314147	-2.80608	3.01168	3.7617	3.47	3.17956	2.26507	2.40222	1.85045
203538_at	CAMLG	calcium modulating ligand	819	5q23	-0.579473	8.50342	-3.08168	0.0162944	0.314147	-2.80641	8.61612	8.0125	7.88826	8.73814	8.77541	8.87739	8.61612
202596_at	ENSA	endosulfine alpha	2029	1q21.2	0.427724	9.75849	3.08149	0.0162988	0.314147	-2.80666	9.94167	10.1013	9.96572	9.72704	9.57075	9.70426	9.29869
217097_s_at	PHTF2	putative homeodomain transcription factor 2	57157	7q11.23-q21	0.352135	2.13343	3.08102	0.0163101	0.314147	-2.80728	2.30116	2.25757	2.44522	2.0859	2.04452	1.85701	1.94263
212949_at	NCAPH	non-SMC condensin I complex, subunit H	23397	2q11.2	1.19024	6.54724	3.08075	0.0163167	0.314147	-2.80764	7.09923	7.24231	7.34059	6.50777	6.87335	5.38463	5.3828
208842_s_at	GORASP2	golgi reassembly stacking protein 2, 55kDa	26003	2q31.1-q31.2	0.96149	7.08354	3.08039	0.0163252	0.314147	-2.80811	7.0886	7.63432	8.17596	7.20987	6.56436	6.73098	6.18066
201987_at	MED13	mediator complex subunit 13	9969	17q22-q23	-0.590492	9.19251	-3.07964	0.016343	0.314147	-2.80909	9.2828	8.72278	8.55967	9.30068	9.46723	9.64762	9.36677
202459_s_at	LPIN2	lipin 2	9663	18p11.31	1.00269	4.25644	3.07943	0.0163481	0.314147	-2.80937	4.54493	4.85797	5.0853	4.54493	4.06102	3.54532	3.15558
220477_s_at	C20orf30	chromosome 20 open reading frame 30	29058	20p12.3	1.90287	6.42116	3.07883	0.0163625	0.314147	-2.81017	6.85109	7.30639	8.36806	7.12477	4.91387	5.67097	4.71296
222199_s_at	BIN3	bridging integrator 3	55909	8p21.3	0.511959	5.03199	3.07836	0.0163737	0.314147	-2.81078	5.4893	4.96456	5.51976	4.73715	4.75775	4.99389	4.76153
201900_s_at	AKR1A1	aldo-keto reductase family 1, member A1 (aldehyde reductase)	10327	1p33-p32	0.481855	8.57792	3.0782	0.0163776	0.314147	-2.81099	8.81973	8.92906	8.811	8.38155	8.62832	8.44765	8.02812
211040_x_at	GTSE1	G-2 and S-phase expressed 1	51512	22q13.2-q13.3	-0.699111	8.69401	-3.07726	0.0164002	0.314147	-2.81223	8.41913	8.34141	8.12302	8.52705	9.4912	8.84692	9.10936
201940_at	CPD	carboxypeptidase D	1362	17q11.2	0.862878	3.44973	3.07675	0.0164123	0.314147	-2.8129	3.38033	4.19965	4.24844	3.51178	2.85499	2.69268	3.26026
221427_s_at	CCNL2	cyclin L2	81669	1p36.33	1.33472	4.30455	3.07655	0.0164172	0.314147	-2.81316	5.20752	4.26378	5.73043	4.15215	4.26378	3.63785	2.87632
220865_s_at	PDSS1	prenyl (decaprenyl) diphosphate synthase, subunit 1	23590	10p12.1	0.68651	5.58684	3.07635	0.0164219	0.314147	-2.81342	6.06153	5.70637	6.1695	5.33218	4.80281	5.33929	5.69621
222157_s_at	WDR48	WD repeat domain 48	57599	3p21.33	0.930924	3.84904	3.07592	0.0164322	0.314147	-2.81399	3.8245	4.82113	4.49737	4.04277	3.43543	3.27592	3.04618
212619_at	TMEM194A	transmembrane protein 194A	23306	12q13.3	1.30536	3.04186	3.07496	0.0164554	0.314147	-2.81525	2.89679	3.78497	4.6816	3.12466	2.31149	2.07809	2.41545
219592_at	MCPH1	microcephalin 1	79648	8p23.1	0.630332	2.44429	3.0749	0.0164569	0.314147	-2.81533	2.4856	2.99742	2.93044	2.4856	1.89034	2.37385	1.94683
204283_at	FARS2	phenylalanyl-tRNA synthetase 2, mitochondrial	10667	6p25.1	0.596877	4.4436	3.07395	0.0164798	0.314315	-2.81658	4.6362	4.87789	4.83993	4.51367	4.41281	3.79847	4.02623
201554_x_at	GYG1	glycogenin 1	2992	3q24-q25.1	1.46435	4.3292	3.07275	0.0165088	0.314477	-2.81817	4.84634	5.00672	5.64486	4.46818	3.81585	4.11581	2.40664
220920_at	ATP10B	ATPase, class V, type 10B	23120	5q34	-0.579377	2.45113	-3.07243	0.0165165	0.314477	-2.81859	2.40028	2.0149	1.945	2.40028	2.98604	2.54956	2.86186
AFFX-r2-P1-cre-3_at					-0.929385	12.4423	-3.07087	0.0165542	0.314478	-2.82063	12.1829	12.0951	11.4558	12.197	12.75	13.042	13.3734
206050_s_at	RNH1	ribonuclease/angiogenin inhibitor 1	6050	11p15.5	0.610129	7.23145	3.07027	0.0165687	0.314478	-2.82142	7.20255	7.62288	7.91486	7.20255	7.02147	6.96533	6.69053
209342_s_at	IKBKB	inhibitor of kappa light polypeptide gene enhancer in B-cells, kinase beta	3551	8p11.2	0.996081	2.74209	3.07021	0.0165702	0.314478	-2.8215	2.90825	3.25047	3.7751	2.70285	2.70089	2.28797	1.56907
211126_s_at	CSRP2	cysteine and glycine-rich protein 2	1466	12q21.1	1.00886	5.20361	3.06959	0.0165853	0.314478	-2.82233	5.51011	5.65901	6.17118	5.14926	5.23488	3.94994	4.75088
203658_at	SLC25A20	solute carrier family 25 (carnitine/acylcarnitine translocase), member 20	788	3p21.31	0.624573	4.57066	3.06951	0.0165871	0.314478	-2.82243	4.95096	4.9559	4.87582	4.7393	4.27859	4.35788	3.83618
209316_s_at	HBS1L	HBS1-like (S. cerevisiae)	10767	6q23-q24	0.718872	5.71404	3.06882	0.016604	0.31453	-2.82334	5.86643	6.3095	6.19855	5.97313	5.13439	5.40619	5.11009
52285_f_at	CEP76	centrosomal protein 76kDa	79959	18p11.21	0.950263	6.71922	3.06642	0.0166624	0.314968	-2.8265	7.50719	6.98751	7.29199	7.11041	5.86094	6.33999	5.93654
200881_s_at	DNAJA1	DnaJ (Hsp40) homolog, subfamily A, member 1	3301	9p13-p12	0.686202	9.78023	3.06545	0.0166862	0.314968	-2.82778	10.1601	10.1156	10.2414	9.96451	9.2858	9.67286	9.0214
217481_x_at					-0.775387	4.24085	-3.06508	0.016695	0.314968	-2.82826	4.35039	3.34419	3.69872	4.49743	4.63324	4.28408	4.87787
204403_x_at	FAM115A	family with sequence similarity 115, member A	9747	7q35	-0.844159	6.12217	-3.06505	0.0166957	0.314968	-2.82829	5.89189	5.60602	5.42148	5.87007	7.09216	6.47829	6.49531
201718_s_at	EPB41L2	erythrocyte membrane protein band 4.1-like 2	2037	6q23	1.56814	5.85511	3.06434	0.0167133	0.314968	-2.82924	5.74294	7.16207	7.34857	6.18374	4.47173	5.32298	4.75374
AFFX-r2-Ec-bioC-5_at					-2.10223	9.24844	-3.06405	0.0167203	0.314968	-2.82962	8.67954	8.52857	6.93339	8.67394	9.96078	10.4955	11.4673
210151_s_at	DYRK3	dual-specificity tyrosine-(Y)-phosphorylation regulated kinase 3	8444	1q32.1	0.37735	3.74337	3.06381	0.0167261	0.314968	-2.82993	4.0625	3.95257	3.86193	3.37404	3.63809	3.64339	3.67108
40016_g_at	MAST4	microtubule associated serine/threonine kinase family member 4	375449	5q12.3	-0.421267	2.60885	-3.06247	0.016759	0.315224	-2.8317	2.43454	2.48367	2.18617	2.80643	2.74708	2.61058	2.99348
208955_at	DUT	deoxyuridine triphosphatase	1854	15q15-q21.1	0.967659	5.85845	3.06168	0.0167784	0.315224	-2.83274	7.11504	6.37729	5.74186	5.33433	5.81009	5.46511	5.16541
216511_s_at	TCF7L2	transcription factor 7-like 2 (T-cell specific, HMG-box)	6934	10q25.3	1.65608	4.37031	3.06117	0.0167911	0.315224	-2.83342	4.31234	5.69249	5.94509	4.82829	3.18593	3.68549	2.94251
202164_s_at	CNOT8	CCR4-NOT transcription complex, subunit 8	9337	5q31-q33	1.5097	6.73511	3.06075	0.0168012	0.315224	-2.83396	6.99271	7.60028	8.20039	7.11532	5.6655	6.44474	5.12682
208884_s_at	UBR5	ubiquitin protein ligase E3 component n-recognin 5	51366	8q22	0.854209	6.88378	3.05786	0.0168725	0.315224	-2.83777	7.22448	7.14515	7.74607	7.21719	6.23151	6.40489	6.21718
209085_x_at	RFC1	replication factor C (activator 1) 1, 145kDa	5981	4p14-p13	0.670582	5.36433	3.05678	0.0168994	0.315224	-2.8392	5.42047	5.76807	6.05401	5.42047	5.02775	5.19182	4.66769
200611_s_at	WDR1	WD repeat domain 1	9948	4p16.1	0.91215	7.52848	3.05631	0.0169109	0.315224	-2.83981	7.77129	7.92822	8.4496	7.60767	7.26837	7.2605	6.41368
201192_s_at	PITPNA	phosphatidylinositol transfer protein, alpha	5306	17p13.3	0.603959	5.76559	3.05625	0.0169126	0.315224	-2.8399	6.08745	5.93931	6.30535	5.90678	5.54469	5.46162	5.11389
213407_at	PHLPPL	PH domain and leucine rich repeat protein phosphatase-like	23035	16q22.3	0.574112	3.58092	3.05556	0.0169296	0.315224	-2.84081	3.65834	4.11131	3.95729	3.64152	3.40629	3.32007	2.9716
203508_at	TNFRSF1B	tumor necrosis factor receptor superfamily, member 1B	7133	1p36.3-p36.2	-0.540969	2.43696	-3.0552	0.0169385	0.315224	-2.84128	2.03466	2.18334	2.1655	2.24505	2.90268	2.66107	2.86641
220242_x_at	ZNF701	zinc finger protein 701	55762	19q13.41	-0.645171	2.74026	-3.05518	0.0169391	0.315224	-2.84131	2.52646	2.29339	2.29493	2.51889	3.40996	3.14988	2.98833
202316_x_at	UBE4B	ubiquitination factor E4B (UFD2 homolog, yeast)	10277	1p36.3	1.97922	3.65797	3.05437	0.0169591	0.315224	-2.84237	3.47078	5.02828	5.86779	4.05332	2.34015	2.78464	2.06084
213756_s_at	HSF1	heat shock transcription factor 1	3297	8q24.3	1.39085	2.53967	3.0543	0.0169609	0.315224	-2.84247	2.11305	3.62286	4.2674	2.2085	1.89333	1.76287	1.90967
207428_x_at	CDC2L2	cell division cycle 2-like 2 (PITSLRE proteins)	728642	1p36.33	1.29314	3.88682	3.05426	0.016962	0.315224	-2.84252	3.79082	4.92829	5.15817	3.76175	3.61713	3.52273	2.42884
208238_x_at					-0.843681	2.50703	-3.0541	0.0169657	0.315224	-2.84272	2.17417	2.01176	1.88883	2.21193	3.49448	2.90408	2.86392
204883_s_at	HUS1	HUS1 checkpoint homolog (S. pombe)	3364	7p13-p12	0.517877	4.65811	3.05392	0.0169703	0.315224	-2.84296	4.95356	4.86945	5.03911	4.72464	4.54006	4.05591	4.42404
213289_at	APOOL	apolipoprotein O-like	139322	Xq21.1	1.0555	4.07017	3.053	0.0169932	0.315224	-2.84418	4.00548	5.02777	4.98669	4.02252	2.98648	4.01702	3.44525
211114_x_at	SIP1	survival of motor neuron protein interacting protein 1	8487	14q13	0.858456	3.27716	3.05229	0.0170108	0.315224	-2.84511	3.60389	3.52145	4.17777	3.51413	2.60788	3.02462	2.49037
204645_at	CCNT2	cyclin T2	905	2q21.3	0.61275	5.26433	3.05216	0.0170141	0.315224	-2.84528	5.64349	5.34304	5.85688	5.22468	5.29413	4.75953	4.72855
212481_s_at	TPM4	tropomyosin 4	7171	19p13.1	1.23219	4.26228	3.05125	0.017037	0.315224	-2.84649	4.06233	4.91124	5.9256	3.95313	3.45329	4.00259	3.5278
220113_x_at	POLR1B	polymerase (RNA) I polypeptide B, 128kDa	84172	2q13	-1.41324	4.74431	-3.05083	0.0170475	0.315224	-2.84705	4.18536	3.90244	3.72245	4.1009	6.22677	5.79847	5.27382
211787_s_at	EIF4A1	eukaryotic translation initiation factor 4A, isoform 1	1973	17p13	0.622409	11.1383	3.05069	0.017051	0.315224	-2.84723	11.3777	11.457	11.6473	11.2264	10.9143	10.9675	10.3782
205351_at	GGCX	gamma-glutamyl carboxylase	2677	2p12	0.763341	3.32319	3.04953	0.0170799	0.315497	-2.84876	3.17282	3.8812	4.22412	3.17282	3.15608	2.80526	2.85001
222291_at	FAM149A	family with sequence similarity 149, member A	25854	4q35.2	-0.32475	1.97425	-3.0485	0.0171057	0.315649	-2.85011	1.76286	1.77044	1.83274	2.17803	2.20711	2.05275	2.01583
205724_at	PKP1	plakophilin 1 (ectodermal dysplasia/skin fragility syndrome)	5317	1q32	0.892771	2.26444	3.04807	0.0171165	0.315649	-2.85068	2.35602	2.57466	3.3931	2.38013	1.67245	1.90401	1.57069
205053_at	PRIM1	primase, DNA, polypeptide 1 (49kDa)	5557	12q13	0.774475	6.64031	3.04701	0.0171432	0.31588	-2.85208	7.41385	6.52143	7.31331	5.94623	6.43022	6.25278	6.60433
202679_at	NPC1	Niemann-Pick disease, type C1	4864	18q11-q12	-0.382963	6.1884	-3.04622	0.0171631	0.315986	-2.85313	5.87973	6.14567	5.88329	6.39114	6.49819	6.24932	6.27147
203438_at	STC2	stanniocalcin 2	8614	5q35.2	-0.599201	4.17124	-3.04508	0.0171918	0.316253	-2.85463	3.47654	3.74561	4.26437	4.59046	4.24443	4.45186	4.42541
200737_at	PGK1	phosphoglycerate kinase 1	5230	Xq13	1.12437	9.35386	3.0437	0.0172266	0.31639	-2.85645	10.0661	9.52597	10.397	9.49112	8.40909	9.36082	8.22689
216125_s_at	RANBP9	RAN binding protein 9	10048	6p23	1.09774	3.88418	3.04264	0.0172533	0.31639	-2.85784	4.32166	4.02021	5.19251	3.84868	2.80498	3.15253	3.84868
205450_at	PHKA1	phosphorylase kinase, alpha 1 (muscle)	5255	Xq12-q13	0.893225	3.5229	3.04184	0.0172736	0.31639	-2.8589	3.5282	3.86986	4.70189	3.39856	3.23433	3.21481	2.71266
211485_s_at	FGF18	fibroblast growth factor 18	8817	5q34	-0.384656	1.97899	-3.0418	0.0172747	0.31639	-2.85896	1.92612	1.78562	1.56582	2.03877	2.11197	2.23936	2.18528
207431_s_at	DEGS1	degenerative spermatocyte homolog 1, lipid desaturase (Drosophila)	8560	1q42.11	1.63945	5.4359	3.04148	0.0172829	0.31639	-2.85938	6.02696	6.40829	6.68295	5.97437	4.44177	5.07378	3.44319
215179_x_at	PGF	placental growth factor	5228	14q24-q31	-1.09999	7.03974	-3.04104	0.0172941	0.31639	-2.85996	6.80726	6.57537	5.8509	6.74833	8.20644	7.51666	7.57324
AFFX-r2-Ec-bioC-3_at					-1.90252	9.18975	-3.04041	0.0173099	0.31639	-2.86079	8.5924	8.52278	7.19261	8.61305	9.75701	10.4169	11.2335
221542_s_at	ERLIN2	ER lipid raft associated 2	11160	8p11.2	1.01704	4.89078	3.04029	0.0173129	0.31639	-2.86094	4.66117	5.83579	5.91887	4.88756	4.17736	4.20773	4.54698
212702_s_at	BICD2	bicaudal D homolog 2 (Drosophila)	23299	9q22.31	0.414278	4.38642	3.03869	0.0173536	0.316875	-2.86306	4.61125	4.43969	4.81851	4.40083	4.16911	4.12065	4.14492
213448_at					-0.501472	3.47015	-3.03753	0.0173834	0.317157	-2.8646	3.19495	3.43	2.92582	3.72644	3.4819	3.60711	3.9248
212993_at	NACC2	NACC family member 2, BEN and BTB (POZ) domain containing	138151	9q34.3	0.669877	4.94196	3.03649	0.0174097	0.317378	-2.86596	5.48098	5.61187	4.88138	4.85805	4.72119	4.27112	4.76911
203804_s_at	CROP	cisplatin resistance-associated overexpressed protein	51747	17q21.33	-0.849294	9.50628	-3.03583	0.0174266	0.317426	-2.86683	9.65333	8.95427	8.45531	9.64559	9.69275	10.0316	10.1112
200033_at	DDX5	DEAD (Asp-Glu-Ala-Asp) box polypeptide 5	1655	17q21	0.424274	10.3625	3.03527	0.017441	0.31743	-2.86758	10.7399	10.454	10.6208	10.4448	10.1015	10.0952	10.081
203776_at	GPKOW	G patch domain and KOW motifs	27238	Xp11.23	0.880914	5.67081	3.03416	0.0174694	0.317463	-2.86904	5.9376	6.06652	6.51844	5.9376	5.14986	5.37497	4.71066
218438_s_at	MED28	mediator complex subunit 28	80306	4p16	1.14109	6.92175	3.03397	0.0174744	0.317463	-2.8693	7.76593	7.34918	7.60628	7.05831	6.49419	6.7906	5.38775
210216_x_at	RAD1	RAD1 homolog (S. pombe)	5810	5p13.2	0.846354	5.51178	3.03353	0.0174856	0.317463	-2.86987	6.01859	5.75577	6.21187	5.63412	4.45962	5.09539	5.40708
205078_at	PIGF	phosphatidylinositol glycan anchor biosynthesis, class F	5281	2p21-p16	1.44517	5.78528	3.03191	0.0175273	0.317653	-2.87202	6.65753	6.647	6.52874	6.29361	4.88704	5.47882	4.00422
204245_s_at	RPP14	ribonuclease P/MRP 14kDa subunit	11102	3p14.3	0.86871	4.40646	3.03158	0.0175358	0.317653	-2.87245	4.39027	4.92472	5.39361	4.46888	4.13149	3.98699	3.54926
201483_s_at	SUPT4H1	suppressor of Ty 4 homolog 1 (S. cerevisiae)	6827	17q21-q23	1.14254	7.33206	3.03122	0.017545	0.317653	-2.87293	8.15369	7.66273	8.1384	7.39512	6.95808	7.22003	5.79635
215997_s_at	CUL4B	cullin 4B	8450	Xq23	0.808106	3.67311	3.03091	0.0175531	0.317653	-2.87334	3.71745	4.05215	4.63506	3.71745	2.86691	3.37104	3.35172
213210_at	TAF6L	TAF6-like RNA polymerase II, p300/CBP-associated factor (PCAF)-associated factor, 65kDa	10629	11q12.3	0.561846	2.98184	3.0295	0.0175894	0.317731	-2.8752	2.97721	3.37856	3.55291	2.77838	2.65282	2.50103	3.03195
217820_s_at	ENAH	enabled homolog (Drosophila)	55740	1q42.12	-0.361692	7.31021	-3.02937	0.0175928	0.317731	-2.87538	7.05882	7.22182	7.02994	7.48504	7.53649	7.28648	7.55287
203255_at	FBXO11	F-box protein 11	80204	2p16.3	-1.59689	8.04647	-3.02861	0.0176124	0.317731	-2.87637	7.63667	7.73374	6.03147	8.4043	8.71421	8.04589	9.759
218292_s_at	PRKAG2	protein kinase, AMP-activated, gamma 2 non-catalytic subunit	51422	7q36.1	0.528577	2.53692	3.02774	0.017635	0.317731	-2.87753	2.66623	2.97734	2.87331	2.52962	2.46976	2.32107	1.92108
201035_s_at	HADH	hydroxyacyl-Coenzyme A dehydrogenase	3033	4q22-q26	1.02007	6.14847	3.02772	0.0176355	0.317731	-2.87755	6.88207	6.18578	7.12625	6.32614	5.19136	5.99152	5.33615
203197_s_at	C1orf123	chromosome 1 open reading frame 123	54987	1p32.3	0.70851	7.49356	3.02743	0.017643	0.317731	-2.87794	7.76866	7.74976	8.17686	7.36693	7.5327	7.23625	6.62378
209667_at	CES2	carboxylesterase 2 (intestine, liver)	8824	16q22.1	-1.04152	5.86318	-3.02672	0.0176614	0.317805	-2.87887	4.88437	5.66348	5.25623	6.05402	7.21669	6.02107	5.94639
211084_x_at	PRKD3	protein kinase D3	23683	2p21	0.925776	4.06114	3.0258	0.0176853	0.317978	-2.88009	4.16886	4.5867	5.0149	4.27122	3.80931	3.45893	3.11805
221703_at	BRIP1	BRCA1 interacting protein C-terminal helicase 1	83990	17q22-q24	0.821718	2.21788	3.02428	0.0177249	0.318219	-2.8821	2.28696	2.8427	2.93262	2.28696	1.24793	1.89267	2.03529
219848_s_at	ZNF432	zinc finger protein 432	9668	19q13.33	-0.890478	6.44621	-3.02419	0.0177272	0.318219	-2.88222	6.51468	5.73595	5.56147	6.27445	6.99605	6.82675	7.21413
210835_s_at	CTBP2	C-terminal binding protein 2	1488	10q26.13	-0.624679	9.65267	-3.02357	0.0177432	0.31825	-2.88303	9.25544	9.55398	9.07773	10.0042	10.3214	9.55303	9.80298
221748_s_at	TNS1	tensin 1	7145	2q35-q36	-0.917439	9.36551	-3.02139	0.0178002	0.318753	-2.88592	8.2234	9.49896	8.80143	9.66843	10.0894	9.40675	9.87027
216111_x_at	PMS2L3	postmeiotic segregation increased 2-like 3	5387	7q11.23	0.751341	2.97358	3.02113	0.017807	0.318753	-2.88626	3.14854	3.11888	3.94135	3.01872	2.70531	2.34751	2.53479
202534_x_at	DHFR	dihydrofolate reductase	1719	5q11.2-q13.2	0.343032	7.77571	3.02085	0.0178142	0.318753	-2.88663	7.94078	8.0202	7.95421	7.60694	7.67701	7.76073	7.47012
202139_at	AKR7A2	aldo-keto reductase family 7, member A2 (aflatoxin aldehyde reductase)	8574	1p36.13	1.88076	5.16607	3.01975	0.0178431	0.318863	-2.88808	6.26955	5.58964	6.8632	4.75216	4.60397	5.39251	2.6915
207740_s_at	NUP62	nucleoporin 62kDa	23636	19q13.33	1.42489	3.0925	3.01953	0.017849	0.318863	-2.88838	2.85608	3.75853	5.10557	2.79848	2.38206	2.53502	2.21178
208111_at	AVPR2	arginine vasopressin receptor 2	554	Xq28	-0.461512	2.1647	-3.01753	0.0179014	0.319284	-2.89102	2.04501	2.04256	1.61536	2.15834	2.47892	2.44277	2.36993
204226_at	STAU2	staufen, RNA binding protein, homolog 2 (Drosophila)	27067	8q13-q21.1	0.627345	5.47604	3.01732	0.017907	0.319284	-2.8913	6.14137	5.31257	6.04963	5.20007	5.08537	5.23069	5.31257
206876_at	SIM1	single-minded homolog 1 (Drosophila)	6492	6q16.3-q21	-0.509159	2.19621	-3.01582	0.0179464	0.319284	-2.89328	2.07147	1.90231	1.742	2.07147	2.37696	2.65061	2.55863
212595_s_at	DAZAP2	DAZ associated protein 2	9802	12q12	1.09291	7.38516	3.0156	0.0179524	0.319284	-2.89358	7.66818	8.26392	8.09693	7.7444	6.36242	7.20145	6.3588
222303_at					-0.691349	3.2822	-3.01526	0.0179613	0.319284	-2.89403	3.30151	2.97667	2.38326	3.76298	3.69892	3.30151	3.55057
204842_x_at	PRKAR2A	protein kinase, cAMP-dependent, regulatory, type II, alpha	5576	3p21.3-p21.2	-0.556213	6.7966	-3.01391	0.017997	0.319284	-2.89581	6.75735	6.45249	6.22644	6.70232	7.28316	7.03482	7.11959
218046_s_at	MRPS16	mitochondrial ribosomal protein S16	51021	10q22.1	0.99631	6.06827	3.01335	0.0180118	0.319284	-2.89655	7.03291	6.10447	6.77537	6.10447	6.08304	5.26407	5.11352
202003_s_at	ACAA2	acetyl-Coenzyme A acyltransferase 2	10449	18q21.1	0.720694	7.91647	3.01333	0.0180122	0.319284	-2.89657	8.21693	8.3028	8.46515	7.97355	7.88368	7.57917	6.99399
202950_at	CRYZ	crystallin, zeta (quinone reductase)	1429	1p31-p22	0.527657	7.39295	3.01304	0.01802	0.319284	-2.89696	7.84471	7.69106	7.54763	6.92531	6.96115	7.2619	7.51888
205195_at	AP1S1	adaptor-related protein complex 1, sigma 1 subunit	1174	7q22.1	1.08751	4.1671	3.01284	0.0180253	0.319284	-2.89722	4.67195	4.5009	5.19275	4.32903	3.16895	4.20898	3.09712
213476_x_at	TUBB3	tubulin, beta 3	10381	16q24.3	0.966087	9.85686	3.01266	0.0180302	0.319284	-2.89747	9.90161	10.4364	10.8887	10.0086	9.61823	9.28747	8.85698
208070_s_at	REV3L	REV3-like, catalytic subunit of DNA polymerase zeta (yeast)	5980	6q21	0.608412	3.80926	3.01138	0.018064	0.319478	-2.89916	4.50588	4.13718	3.82771	3.56897	3.82771	3.23348	3.56389
205408_at	MLLT10	myeloid/lymphoid or mixed-lineage leukemia (trithorax homolog, Drosophila); translocated to, 10	8028	10p12	1.16883	2.15821	3.01116	0.0180699	0.319478	-2.89945	2.14019	2.59013	3.74802	2.1459	1.68126	1.59523	1.20676
205055_at	ITGAE	integrin, alpha E (antigen CD103, human mucosal lymphocyte antigen 1; alpha polypeptide)	3682	17p13	0.461048	8.6496	3.01062	0.0180842	0.319478	-2.90016	9.11657	8.59622	9.02637	8.58785	8.44245	8.34577	8.43196
204253_s_at	VDR	vitamin D (1,25- dihydroxyvitamin D3) receptor	7421	12q13.11	-0.37936	2.32227	-3.00887	0.0181308	0.31964	-2.90248	2.04526	2.26755	2.00368	2.44386	2.41324	2.41035	2.67198
202290_at	PDAP1	PDGFA associated protein 1	11333	7q22.1	1.30245	6.31791	3.00818	0.0181492	0.31964	-2.90339	6.45643	6.73122	7.99887	6.42085	5.45676	5.99828	5.16298
215099_s_at	RXRB	retinoid X receptor, beta	6257	6p21.3	0.764936	2.65444	3.00804	0.0181529	0.31964	-2.90357	2.50003	3.16777	3.60683	2.49544	2.11314	2.4465	2.25135
213690_s_at					-0.624906	2.91529	-3.00767	0.0181629	0.31964	-2.90407	2.87301	2.53467	2.26691	2.87301	3.22672	3.56187	3.07082
200900_s_at	M6PR	mannose-6-phosphate receptor (cation dependent)	4074	12p13	1.00299	5.7268	3.00759	0.0181651	0.31964	-2.90418	5.90872	6.40908	6.58201	5.8108	4.99468	5.7794	4.60291
208442_s_at	ATM	ataxia telangiectasia mutated	472	11q22-q23	1.427	3.01585	3.00412	0.0182579	0.32066	-2.90876	2.62102	3.98561	4.88721	2.6118	2.1502	2.62102	2.23408
212197_x_at	MPRIP	myosin phosphatase Rho interacting protein	23164	17p11.2	-0.476263	7.34641	-3.00386	0.018265	0.32066	-2.90912	6.93121	7.18219	7.10936	7.39924	7.89804	7.38056	7.52424
214975_s_at	MTMR1	myotubularin related protein 1	8776	Xq28	1.25883	2.74042	3.00381	0.0182663	0.32066	-2.90918	2.33768	4.23701	3.80457	2.46365	2.0456	1.97056	2.32387
220296_at	GALNT10	UDP-N-acetyl-alpha-D-galactosamine:polypeptide N-acetylgalactosaminyltransferase 10 (GalNAc-T10)	55568	5q33.2	-0.415035	2.50795	-3.00296	0.0182893	0.320811	-2.91031	2.16012	2.31709	2.33514	2.40917	2.81086	2.70376	2.81948
213955_at	MYOZ3	myozenin 3	91977	5q33.1	-0.688795	3.60966	-3.00159	0.018326	0.320976	-2.91212	3.49202	3.06092	3.09526	4.00386	4.40898	3.59459	3.612
206468_s_at	METTL13	methyltransferase like 13	51603	1q24-q25.3	0.862447	5.20396	3.00154	0.0183275	0.320976	-2.91219	5.02736	6.12407	5.93894	5.13126	4.60293	4.56449	5.03869
219574_at	MARCH1	membrane-associated ring finger (C3HC4) 1	55016	4q32.3	-0.437542	1.64543	-3.00015	0.018365	0.321076	-2.91403	1.29909	1.53032	1.35682	1.82935	1.58273	1.83146	2.08827
206341_at	IL2RA	interleukin 2 receptor, alpha	3559	10p15-p14	-0.44515	1.91832	-2.99934	0.0183869	0.321076	-2.9151	1.79631	1.64991	1.54563	2.02949	2.37006	1.8702	2.16665
204147_s_at	TFDP1	transcription factor Dp-1	7027	13q34	1.46479	3.89798	2.99883	0.0184006	0.321076	-2.91577	3.91815	4.79369	5.49315	4.32828	2.65477	3.28554	2.81225
AFFX-HUMGAPDH/M33197_5_at	GAPDH	glyceraldehyde-3-phosphate dehydrogenase	2597	12p13	0.924822	11.2506	2.99848	0.0184101	0.321076	-2.91623	11.7822	11.8394	11.7156	11.6001	10.5915	11.0356	10.1898
212986_s_at	TLK2	tousled-like kinase 2	11011	17q23	0.993484	4.20425	2.99769	0.0184316	0.321076	-2.91728	4.16901	4.71058	5.43628	4.16901	3.79275	3.932	3.22013
202675_at	SDHB	succinate dehydrogenase complex, subunit B, iron sulfur (Ip)	6390	1p36.1-p35	1.16498	8.00899	2.99707	0.0184485	0.321076	-2.91811	8.79727	8.44567	8.78112	8.25223	7.42276	7.88015	6.48369
214323_s_at	UPF3A	UPF3 regulator of nonsense transcripts homolog A (yeast)	65110	13q34	-0.461768	8.76909	-2.99642	0.018466	0.321076	-2.91896	8.8275	8.32455	8.36362	8.8275	8.9567	9.0158	9.06798
219806_s_at	C11orf75	chromosome 11 open reading frame 75	56935	11q13.3-q23.3	0.883113	5.02001	2.99612	0.0184744	0.321076	-2.91937	5.43287	5.68692	5.45413	5.12432	5.12432	4.03806	4.27941
217294_s_at	ENO1	enolase 1, (alpha)	2023	1p36.3-p36.2	1.92638	9.43488	2.99566	0.0184867	0.321076	-2.91997	10.2862	10.4486	10.8722	10.0317	8.06216	9.24781	7.09545
209969_s_at	STAT1	signal transducer and activator of transcription 1, 91kDa	6772	2q32.2	-1.22324	4.5392	-2.99496	0.0185059	0.321076	-2.92091	3.93453	4.29461	3.29148	4.73121	5.30819	5.92555	4.28882
211558_s_at	DHPS	deoxyhypusine synthase	1725	19p13.2-p13.1	0.754531	7.22227	2.99462	0.0185151	0.321076	-2.92135	7.43953	7.62194	7.89881	7.23398	7.03871	7.07891	6.24398
204336_s_at	RGS19	regulator of G-protein signaling 19	10287	20q13.33	0.464504	5.29127	2.99447	0.0185192	0.321076	-2.92155	5.48063	5.6996	5.48987	5.24395	5.32413	4.82409	4.97661
217970_s_at	CNOT6	CCR4-NOT transcription complex, subunit 6	57472	5q35.3	0.414378	6.91907	2.99442	0.0185206	0.321076	-2.92162	6.99024	7.27999	7.19735	6.96704	6.77303	6.61674	6.60912
214163_at	HSPB11	heat shock protein family B (small), member 11	51668	1p32.1-p33	0.483489	2.06515	2.99383	0.0185365	0.321102	-2.92239	2.22955	2.13679	2.65797	1.72665	2.00641	1.96047	1.73825
213986_s_at	C19orf6	chromosome 19 open reading frame 6	91304	19p13.3	1.37249	2.92562	2.99301	0.018559	0.321242	-2.92348	2.65997	3.82865	4.64109	2.75102	1.69852	2.47503	2.42508
1053_at	RFC2	replication factor C (activator 1) 2, 40kDa	5982	7q11.23	0.889227	5.95583	2.99211	0.0185838	0.321421	-2.92468	6.34144	6.41236	6.63808	6.10294	4.97369	6.01667	5.20563
203579_s_at	SLC7A6	solute carrier family 7 (cationic amino acid transporter, y+ system), member 6	9057	16q22.1	0.748853	3.19894	2.98954	0.0186541	0.321883	-2.92808	3.12898	3.61174	4.13985	3.15566	2.69475	2.65164	3.00998
201332_s_at	STAT6	signal transducer and activator of transcription 6, interleukin-4 induced	6778	12q13	1.04003	2.72694	2.98926	0.0186617	0.321883	-2.92845	2.58091	3.44107	3.94174	2.8023	2.05495	2.38611	1.88147
209450_at	OSGEP	O-sialoglycoprotein endopeptidase	55644	14q11.2	0.621178	3.1746	2.98859	0.0186803	0.321883	-2.92935	3.88353	3.12948	3.57568	2.79097	2.97671	3.18975	2.67611
209038_s_at	EHD1	EH-domain containing 1	10938	11q13	0.960636	3.27462	2.9882	0.0186911	0.321883	-2.92987	3.23031	4.17187	4.06847	3.11185	3.29271	2.84204	2.20505
204109_s_at	NFYA	nuclear transcription factor Y, alpha	4800	6p21.3	0.832434	2.83762	2.98695	0.0187253	0.321883	-2.93151	2.94607	3.27123	3.7226	3.0523	2.12836	2.59915	2.14366
210594_x_at	MPZL1	myelin protein zero-like 1	9019	1q24.2	0.502946	3.52508	2.9865	0.0187378	0.321883	-2.93211	3.43926	3.86801	4.13014	3.31993	3.25078	3.32913	3.33826
211797_s_at	NFYC	nuclear transcription factor Y, gamma	4802	1p32	1.66269	4.39098	2.98523	0.018773	0.321883	-2.9338	4.52736	5.4155	6.08041	5.07222	3.02654	3.40347	3.21135
217768_at	C14orf166	chromosome 14 open reading frame 166	51637	14q22.1	0.366033	10.08	2.9852	0.0187739	0.321883	-2.93384	10.2135	10.2613	10.3927	10.0139	9.9683	9.99619	9.71408
219326_s_at	B3GNT2	UDP-GlcNAc:betaGal beta-1,3-N-acetylglucosaminyltransferase 2	10678	2p15	0.602028	2.35726	2.98498	0.0187798	0.321883	-2.93413	2.28323	2.88181	2.93878	2.28323	2.25005	2.05468	1.80902
214979_at	ABCC3	ATP-binding cassette, sub-family C (CFTR/MRP), member 3	8714	17q22	-0.361553	2.05954	-2.98455	0.0187918	0.321883	-2.9347	1.90657	1.81275	1.83949	2.01204	2.19186	2.34151	2.31254
206103_at	RAC3	ras-related C3 botulinum toxin substrate 3 (rho family, small GTP binding protein Rac3)	5881	17q25.3	1.27051	5.1249	2.98428	0.0187994	0.321883	-2.93506	5.89331	5.47242	6.18699	4.93695	4.67207	5.28414	3.42845
212574_x_at	C19orf6	chromosome 19 open reading frame 6	91304	19p13.3	1.2878	2.73484	2.98422	0.018801	0.321883	-2.93514	2.49715	3.52912	4.3859	2.49715	1.6186	2.45379	2.16215
201756_at	RPA2	replication protein A2, 32kDa	6118	1p35	0.407324	8.41062	2.984	0.0188071	0.321883	-2.93543	8.54727	8.8214	8.56144	8.43552	8.16821	8.27549	8.06498
203318_s_at	ZNF148	zinc finger protein 148	7707	3q21	-0.66316	8.29134	-2.98347	0.0188218	0.321883	-2.93614	8.23919	7.90262	7.59535	8.27959	8.98612	8.36204	8.67444
220108_at	GNA14	guanine nucleotide binding protein (G protein), alpha 14	9630	9q21	0.721485	6.11887	2.98194	0.0188643	0.321883	-2.93817	5.98987	6.65293	6.95063	5.98987	5.78252	5.50099	5.96526
204595_s_at	STC1	stanniocalcin 1	6781	8p21-p11.2	-0.880207	6.47811	-2.98164	0.0188724	0.321883	-2.93856	6.26449	5.91552	5.7454	6.85444	7.17106	7.29601	6.09987
202015_x_at	METAP2	methionyl aminopeptidase 2	10988	12q22	-0.649014	2.93879	-2.98111	0.0188873	0.321883	-2.93927	3.02069	2.43681	2.24629	3.02069	3.33146	3.02069	3.49493
202019_s_at	LANCL1	LanC lantibiotic synthetase component C-like 1 (bacterial)	10314	2q33-q35	0.484257	2.41474	2.98088	0.0188936	0.321883	-2.93957	2.46142	2.70776	2.90521	2.31337	2.12055	2.42643	1.96847
211090_s_at	PRPF4B	PRP4 pre-mRNA processing factor 4 homolog B (yeast)	8899	6p25.2	2.21756	5.30064	2.98016	0.0189139	0.321883	-2.94053	5.89016	6.65192	7.16137	6.43555	3.16061	3.78865	4.01624
211547_s_at	PAFAH1B1	platelet-activating factor acetylhydrolase, isoform Ib, alpha subunit 45kDa	5048	17p13.3	0.898517	3.08273	2.9801	0.0189155	0.321883	-2.94061	3.15555	3.4996	4.13335	3.14585	2.44762	2.22576	2.97136
203557_s_at	PCBD1	pterin-4 alpha-carbinolamine dehydratase/dimerization cofactor of hepatocyte nuclear factor 1 alpha	5092	10q22	1.08012	4.41766	2.97966	0.0189278	0.321883	-2.94119	4.59832	4.89992	5.60638	4.42133	4.24218	4.05435	3.10116
221692_s_at	MRPL34	mitochondrial ribosomal protein L34	64981	19p13.1	1.29803	6.94686	2.97964	0.0189283	0.321883	-2.94122	7.68366	7.31842	8.06369	7.09339	6.72257	6.54698	5.1993
211561_x_at	MAPK14	mitogen-activated protein kinase 14	1432	6p21.3-p21.2	0.939314	2.7959	2.97768	0.0189831	0.322223	-2.94382	2.71913	3.29175	3.98706	2.89354	2.2355	2.33104	2.11325
214050_at	CGGBP1	CGG triplet repeat binding protein 1	8545	3p12-p11.1	-0.510821	1.71188	-2.97744	0.0189899	0.322223	-2.94414	1.57098	1.60097	1.08801	1.68861	2.06567	2.06664	1.9023
204374_s_at	GALK1	galactokinase 1	2584	17q24	0.569745	2.11279	2.97663	0.0190123	0.322223	-2.9452	2.17095	2.58374	2.56037	2.29093	1.65503	1.78944	1.73904
201801_s_at	SLC29A1	solute carrier family 29 (nucleoside transporters), member 1	2030	6p21.2-p21.1	1.60313	4.8965	2.97545	0.0190454	0.322223	-2.94677	4.82764	6.21022	6.39985	5.3859	3.93571	4.13198	3.38417
212044_s_at	RPL27A	ribosomal protein L27a	6157	11p15	-1.9772	7.3018	-2.97484	0.0190626	0.322223	-2.94758	7.29408	6.7606	4.46124	7.83499	7.85887	7.87238	9.03044
202556_s_at	MCRS1	microspherule protein 1	10445	12q13.12	0.74764	7.01791	2.97424	0.0190794	0.322223	-2.94837	7.21634	7.27348	7.84558	6.93586	6.79591	6.93586	6.12235
210787_s_at	CAMKK2	calcium/calmodulin-dependent protein kinase kinase 2, beta	10645	12q24.2	0.498311	2.39613	2.97378	0.0190925	0.322223	-2.94899	2.35334	2.80779	2.88151	2.27879	1.93844	2.23427	2.27879
200996_at	ACTR3	ARP3 actin-related protein 3 homolog (yeast)	10096	2q14.1	0.425891	9.2262	2.97256	0.0191268	0.322223	-2.95061	9.64753	9.31782	9.44334	9.26675	8.98977	9.07062	8.84757
209384_at	PROSC	proline synthetase co-transcribed homolog (bacterial)	11212	8p11.2	0.466677	7.45406	2.97214	0.0191387	0.322223	-2.95117	7.50926	7.88873	7.7642	7.50926	7.13488	7.05015	7.32193
210101_x_at	SH3GLB1	SH3-domain GRB2-like endophilin B1	51100	1p22	1.01694	5.20245	2.97158	0.0191547	0.322223	-2.95192	5.54011	5.49491	6.31567	5.41633	4.88185	4.72816	4.04015
215976_at					-0.712146	2.64903	-2.97126	0.0191634	0.322223	-2.95233	2.35174	2.44426	1.93027	2.60415	3.19807	3.38458	2.63014
202352_s_at	PSMD12	proteasome (prosome, macropain) 26S subunit, non-ATPase, 12	5718	17q24.2	0.671982	6.87453	2.97115	0.0191668	0.322223	-2.95249	7.58293	7.04838	7.14424	7.04623	6.2139	6.43128	6.65473
221743_at	CUGBP1	CUG triplet repeat, RNA binding protein 1	10658	11p11	-0.503179	10.4452	-2.97015	0.0191949	0.322223	-2.95381	10.3861	10.1727	9.91421	10.4064	10.8696	10.5584	10.8089
217826_s_at	UBE2J1	ubiquitin-conjugating enzyme E2, J1 (UBC6 homolog, yeast)	51465	6q15	0.87788	3.92078	2.96918	0.0192224	0.322223	-2.9551	3.99163	4.26834	5.00729	3.99163	3.74888	3.25694	3.18071
204652_s_at	NRF1	nuclear respiratory factor 1	4899	7q32	0.686006	3.09171	2.9689	0.0192303	0.322223	-2.95547	3.37605	3.50394	3.57113	3.27505	3.01568	2.32073	2.57935
217703_x_at					-0.875122	4.84313	-2.96775	0.0192629	0.322223	-2.95699	4.56511	4.63457	3.82951	4.56255	5.58015	5.35704	5.373
216051_x_at	PRINS	psoriasis associated RNA induced by stress (non-protein coding)	100169750	10p12.1	-1.0106	4.43852	-2.96754	0.0192689	0.322223	-2.95727	4.45555	3.88776	3.23977	4.45555	4.51446	5.12429	5.39223
212515_s_at	DDX3X	DEAD (Asp-Glu-Ala-Asp) box polypeptide 3, X-linked	1654	Xp11.3-p11.23	1.18452	7.14585	2.96749	0.0192703	0.322223	-2.95734	7.48522	8.23672	7.74619	7.36342	5.65202	6.53417	7.00318
205904_at	MICA	MHC class I polypeptide-related sequence A	4276	6p21.33	0.4538	3.72015	2.96729	0.019276	0.322223	-2.9576	4.1999	3.77334	3.96516	3.77334	3.42616	3.52425	3.37892
217704_x_at	SUZ12P	suppressor of zeste 12 homolog pseudogene	440423	17q11.2	-0.67293	5.93648	-2.96702	0.0192837	0.322223	-2.95796	5.30079	5.98059	5.37446	5.89188	6.58186	6.09425	6.33152
201001_s_at	UBE2V1	ubiquitin-conjugating enzyme E2 variant 1	7335	20q13.2	1.09044	6.37062	2.96641	0.0193012	0.322223	-2.95878	6.28995	7.33103	7.3602	6.50441	5.2981	6.18025	5.6304
214027_x_at	DES	desmin	1674	2q35	-0.546085	2.9783	-2.96606	0.0193112	0.322223	-2.95924	2.84901	2.6239	2.52585	2.92439	3.02275	3.32557	3.57665
220943_s_at	C2orf56	chromosome 2 open reading frame 56	55471	2p22.2	0.412627	2.86416	2.9655	0.0193272	0.322223	-2.95999	2.92596	3.02022	3.35365	2.55716	2.65543	2.7598	2.77687
221041_s_at	SLC17A5	solute carrier family 17 (anion/sugar transporter), member 5	26503	6q14-q15	0.436912	2.70529	2.96542	0.0193294	0.322223	-2.96009	2.81157	3.10467	2.94862	2.81157	2.45658	2.36628	2.43773
206792_x_at	PDE4C	phosphodiesterase 4C, cAMP-specific (phosphodiesterase E1 dunce homolog, Drosophila)	5143	19p13.11	-1.04533	8.16742	-2.96497	0.0193423	0.322223	-2.96069	8.09144	7.60559	7.01325	7.87922	9.18568	8.60165	8.79511
209471_s_at	FNTA	farnesyltransferase, CAAX box, alpha	2339	8p11	0.981841	8.07204	2.96493	0.0193433	0.322223	-2.96074	8.46251	8.60076	8.83601	8.40792	7.32913	7.90957	6.95838
204206_at	MNT	MAX binding protein	4335	17p13.3	-0.557138	6.12019	-2.96384	0.0193744	0.322223	-2.96219	5.52541	6.05562	5.82443	6.29674	6.40297	6.05942	6.67671
217016_x_at	FLJ23172	hypothetical LOC389177	389177	3q26.31	-0.581132	2.66949	-2.9636	0.0193814	0.322223	-2.96251	2.57962	2.1797	2.25295	2.57962	2.91116	2.85471	3.32872
216241_s_at	TCEA1	transcription elongation factor A (SII), 1	6917	8q11.2	0.35691	9.54843	2.96338	0.0193876	0.322223	-2.9628	9.81849	9.65308	9.78556	9.49484	9.21134	9.49716	9.37855
211767_at	GINS4	GINS complex subunit 4 (Sld5 homolog)	84296	8p11.21	1.25526	2.59978	2.96323	0.0193921	0.322223	-2.96301	2.33314	3.44288	4.17517	2.29252	2.17031	2.3104	1.474
35666_at	SEMA3F	sema domain, immunoglobulin domain (Ig), short basic domain, secreted, (semaphorin) 3F	6405	3p21.3	-0.788554	6.35125	-2.9626	0.01941	0.322223	-2.96384	6.2593	5.89996	5.54267	6.09557	6.92834	6.68525	7.04764
220590_at	ITFG2	integrin alpha FG-GAP repeat containing 2	55846	12p13.33	-0.545071	3.18801	-2.96213	0.0194236	0.322223	-2.96447	3.23553	2.81879	2.57531	3.23553	3.32118	3.63605	3.49369
211519_s_at	KIF2C	kinesin family member 2C	11004	1p34.1	1.47842	5.56554	2.962	0.0194273	0.322223	-2.96464	6.46167	6.17323	6.59617	5.93769	5.14463	5.09632	3.5491
205519_at	WDR76	WD repeat domain 76	79968	15q15.3	0.587533	3.49463	2.96132	0.0194467	0.322223	-2.96554	3.60047	4.10396	3.78664	3.4198	3.4198	2.80627	3.32542
216340_s_at	CYP2A7P1	cytochrome P450, family 2, subfamily A, polypeptide 7 pseudogene 1	1550	19q13.2	-0.40001	2.86312	-2.96104	0.0194546	0.322223	-2.9659	2.81069	2.70225	2.3907	2.98939	2.94418	3.06079	3.14388
213209_at	TAF6L	TAF6-like RNA polymerase II, p300/CBP-associated factor (PCAF)-associated factor, 65kDa	10629	11q12.3	0.758812	2.50028	2.96026	0.0194772	0.322357	-2.96695	2.41353	2.81619	3.57194	2.30046	2.23522	2.06774	2.09688
210368_at	PCDHGA8	protocadherin gamma subfamily A, 8	9708	5q31	-0.629852	1.83461	-2.95924	0.0195065	0.322367	-2.9683	1.69422	1.45264	1.27722	1.84486	1.78636	2.24724	2.53972
208212_s_at	ALK	anaplastic lymphoma receptor tyrosine kinase	238	2p23	-0.320578	2.64207	-2.959	0.0195134	0.322367	-2.96862	2.43558	2.44659	2.49448	2.74425	2.92084	2.77778	2.67497
210759_s_at	PSMA1	proteasome (prosome, macropain) subunit, alpha type, 1	5682	11p15.1	0.632212	8.91044	2.95849	0.019528	0.322367	-2.96929	9.26621	9.08152	9.46737	8.93514	8.49656	8.93514	8.19112
218302_at	PSENEN	presenilin enhancer 2 homolog (C. elegans)	55851	19q13.12	0.69139	6.03235	2.95719	0.0195656	0.322367	-2.97103	6.85473	5.99338	6.43419	5.86103	5.4117	6.02917	5.64227
203613_s_at	NDUFB6	NADH dehydrogenase (ubiquinone) 1 beta subcomplex, 6, 17kDa	4712	9p21.1	0.520308	8.93219	2.95716	0.0195665	0.322367	-2.97107	9.51343	8.86659	9.30852	8.77207	8.52857	8.86659	8.66959
204344_s_at	SEC23A	Sec23 homolog A (S. cerevisiae)	10484	14q21.1	0.602814	3.11421	2.95684	0.0195758	0.322367	-2.97149	3.32894	3.39581	3.65127	3.14564	2.37254	3.06171	2.84354
217745_s_at	NAT13	N-acetyltransferase 13 (GCN5-related)	80218	3q13.2	0.419705	8.5464	2.95635	0.0195899	0.322367	-2.97214	8.64981	8.66088	9.04801	8.35674	8.22111	8.388	8.50027
216640_s_at	PDIA6	protein disulfide isomerase family A, member 6	10130	2p25.1	0.881663	9.18032	2.95622	0.0195935	0.322367	-2.97231	9.4694	9.65782	9.92518	9.3559	8.43384	9.19155	8.22858
211054_at	INVS	inversin	27130	9q31	-0.556855	2.71625	-2.95481	0.0196344	0.322683	-2.97419	2.62915	2.32021	2.2448	2.62915	3.04116	2.83492	3.3144
201019_s_at	EIF1AX	eukaryotic translation initiation factor 1A, X-linked	1964	Xp22.12	-0.498925	9.01724	-2.95456	0.0196417	0.322683	-2.97452	9.06096	8.67794	8.45753	9.10635	9.32977	9.3818	9.10635
209878_s_at	RELA	v-rel reticuloendotheliosis viral oncogene homolog A (avian)	5970	11q13	1.14918	3.78774	2.95328	0.019679	0.323057	-2.97623	3.60364	4.81603	4.91356	3.57758	3.09392	2.68763	3.82179
202213_s_at	CUL4B	cullin 4B	8450	Xq23	1.18022	5.90759	2.95237	0.0197053	0.323251	-2.97743	6.14367	6.92432	6.67801	6.14367	5.34231	5.7065	4.41465
209228_x_at	TUSC3	tumor suppressor candidate 3	7991	8p22	1.42233	5.43741	2.95073	0.0197531	0.323796	-2.97961	5.72655	6.00718	7.01679	5.63197	4.88219	5.08214	3.71506
220104_at	ZC3HAV1	zinc finger CCCH-type, antiviral 1	56829	7q34	-0.478485	2.23851	-2.94941	0.0197918	0.324193	-2.98137	1.90272	2.27451	1.71803	2.37671	2.27451	2.57209	2.55098
209403_at	TBC1D3	TBC1 domain family, member 3	84218	17q12	-0.80279	5.57548	-2.94657	0.0198748	0.324941	-2.98514	4.92121	5.08318	5.34583	5.34583	6.54981	5.79491	5.98757
204315_s_at	GTSE1	G-2 and S-phase expressed 1	51512	22q13.2-q13.3	0.702473	2.70649	2.94635	0.0198814	0.324941	-2.98544	3.34749	2.70535	3.27087	2.83771	2.44055	2.36058	1.98289
201275_at	FDPS	farnesyl diphosphate synthase (farnesyl pyrophosphate synthetase, dimethylallyltranstransferase, geranyltranstransferase)	2224	1q22	0.840957	8.81351	2.94596	0.0198928	0.324941	-2.98596	9.39153	9.08353	9.40712	8.78134	8.62435	8.75264	7.65409
218405_at	ABT1	activator of basal transcription 1	29777	6p22.1	1.15026	4.27731	2.94586	0.0198959	0.324941	-2.98609	5.08396	4.55032	5.16954	4.58027	3.82499	3.92956	2.80256
201294_s_at	WSB1	WD repeat and SOCS box-containing 1	26118	17q11.1	-1.7263	6.38149	-2.94519	0.0199155	0.325024	-2.98698	6.49127	4.9339	4.75995	6.49127	8.08845	7.69375	6.21187
201664_at	SMC4	structural maintenance of chromosomes 4	10051	3q26.1	0.520356	9.49576	2.94386	0.0199547	0.325425	-2.98875	10.1236	9.4517	9.804	9.37025	9.09822	9.22097	9.40157
220593_s_at	CCDC40	coiled-coil domain containing 40	55036	17q25.3	-0.498207	2.4111	-2.94027	0.0200609	0.326776	-2.99353	2.11007	2.21062	2.05853	2.29308	2.6064	2.6135	2.98548
221693_s_at	MRPS18A	mitochondrial ribosomal protein S18A	55168	6p21.3	0.963141	4.94967	2.94006	0.020067	0.326776	-2.9938	5.35943	5.3371	5.80359	4.55643	5.22815	4.62589	3.73712
206578_at	NKX2-5	NK2 transcription factor related, locus 5 (Drosophila)	1482	5q34	0.716747	3.46997	2.93957	0.0200815	0.326776	-2.99446	3.35184	3.81344	4.47335	3.16195	3.25124	3.09554	3.14245
217713_x_at					-0.775635	4.33006	-2.93858	0.0201109	0.327015	-2.99577	4.11266	3.85035	3.6975	4.03503	5.19882	4.76287	4.65318
217865_at	RNF130	ring finger protein 130	55819	5q35.3	0.860983	7.06193	2.93805	0.0201269	0.327037	-2.99649	7.1242	7.47407	8.0635	7.16051	6.73054	6.74854	6.13217
209653_at	KPNA4	karyopherin alpha 4 (importin alpha 3)	3840	3q25.33	1.5817	3.40934	2.93742	0.0201455	0.3271	-2.99732	2.95741	5.18269	4.7994	3.43788	2.54322	2.71268	2.23208
212302_at	RTF1	Rtf1, Paf1/RNA polymerase II complex component, homolog (S. cerevisiae)	23168	15q15.1	0.501291	4.76627	2.93281	0.0202834	0.329025	-3.00346	4.89448	5.17725	5.08645	4.7423	4.74946	4.17519	4.53879
204456_s_at	GAS1	growth arrest-specific 1	2619	9q21.3-q22	1.94977	4.04209	2.93247	0.0202936	0.329025	-3.00391	3.56275	5.68297	6.223	4.12461	2.35588	3.3298	3.01559
209958_s_at	BBS9	Bardet-Biedl syndrome 9	27241	7p14	0.807798	3.40286	2.93101	0.0203374	0.329093	-3.00586	3.57	3.8879	4.13546	3.55916	3.22881	3.02773	2.41093
203676_at	GNS	glucosamine (N-acetyl)-6-sulfatase	2799	12q14	0.485035	2.33678	2.93032	0.0203583	0.329093	-3.00678	2.27485	2.64255	2.92442	2.21406	2.18657	2.09418	2.02081
213470_s_at	HNRNPH1	heterogeneous nuclear ribonucleoprotein H1 (H)	3187	5q35.3	0.981312	4.52156	2.92998	0.0203684	0.329093	-3.00723	4.61241	5.80393	4.8306	4.61241	3.87832	3.66592	4.24736
204535_s_at	REST	RE1-silencing transcription factor	5978	4q12	-0.619888	2.86962	-2.92909	0.0203953	0.329093	-3.00842	2.78685	2.34031	2.41903	2.71956	3.00084	3.3679	3.45283
211804_s_at	CDK2	cyclin-dependent kinase 2	1017	12q13	1.43177	3.33491	2.92889	0.0204014	0.329093	-3.00869	2.96543	4.26071	5.23306	3.1973	2.37175	2.57602	2.74011
220525_s_at	AUP1	ancient ubiquitous protein 1	550	2p13	0.816196	7.37134	2.92842	0.0204154	0.329093	-3.0093	7.84072	7.34235	8.33013	7.22428	7.41449	6.82866	6.61873
201950_x_at	CAPZB	capping protein (actin filament) muscle Z-line, beta	832	1p36.1	0.974226	7.92904	2.92829	0.0204194	0.329093	-3.00948	8.06172	8.53247	8.86302	8.06172	7.54304	7.72579	6.7155
201351_s_at	YME1L1	YME1-like 1 (S. cerevisiae)	10730	10p14	0.487857	8.28675	2.92761	0.0204398	0.329093	-3.01038	8.50781	8.61773	8.57102	8.08226	8.18899	7.69167	8.34774
202817_s_at	SS18	synovial sarcoma translocation, chromosome 18	6760	18q11.2	1.59785	4.65687	2.92669	0.0204679	0.329093	-3.01162	4.71569	6.16272	5.83138	5.24745	3.29244	4.06403	3.2844
204696_s_at	CDC25A	cell division cycle 25 homolog A (S. pombe)	993	3p21	0.896478	2.94836	2.92641	0.0204762	0.329093	-3.01198	3.21684	2.90977	4.2553	2.63332	2.44505	2.39388	2.78438
213350_at	RPS11	ribosomal protein S11	6205	19q13.3	-2.16743	7.70882	-2.92624	0.0204815	0.329093	-3.01221	6.96819	7.56957	4.87312	8.05478	8.6459	7.82247	10.0277
AFFX-BioC-3_at					-2.04212	8.61771	-2.92421	0.0205431	0.329093	-3.01492	8.00819	7.69444	6.64973	7.82968	9.30541	9.85522	10.9813
201264_at	COPE	coatomer protein complex, subunit epsilon	11316	19p13.11	0.967439	7.81438	2.92372	0.020558	0.329093	-3.01557	7.73079	8.55888	8.81192	7.73079	7.58391	7.57603	6.7083
219802_at	PYROXD1	pyridine nucleotide-disulphide oxidoreductase domain 1	79912	12p12.1	-0.993844	7.70751	-2.92347	0.0205656	0.329093	-3.0159	7.50741	7.28433	6.62706	7.50893	8.40293	7.84951	8.7724
206956_at	PMF1	polyamine-modulated factor 1	11243	1q12	1.13024	5.19005	2.92294	0.0205816	0.329093	-3.0166	5.77041	5.57922	6.15806	4.97944	5.55243	4.47223	3.81853
213937_s_at	FTSJ1	FtsJ homolog 1 (E. coli)	24140	Xp11.23	1.00223	4.63258	2.92262	0.0205916	0.329093	-3.01704	4.65689	5.04967	5.90929	4.65689	4.3343	4.21184	3.60917
220442_at	GALNT4	UDP-N-acetyl-alpha-D-galactosamine:polypeptide N-acetylgalactosaminyltransferase 4 (GalNAc-T4)	8693	12q21.3-q22	1.09304	2.24856	2.92166	0.0206208	0.329093	-3.01831	2.1104	2.86995	3.6391	2.1127	1.64428	2.1104	1.25308
220083_x_at	UCHL5	ubiquitin carboxyl-terminal hydrolase L5	51377	1q32	0.388389	3.94272	2.92138	0.0206293	0.329093	-3.01868	4.01696	4.19368	4.28333	3.69604	3.64817	4.00134	3.75953
204371_s_at	KHSRP	KH-type splicing regulatory protein	8570	19p13.3	0.771789	2.71201	2.92129	0.020632	0.329093	-3.01881	2.51467	3.21968	3.72473	2.51467	2.3848	2.40045	2.22504
218209_s_at	RPRD1A	regulation of nuclear pre-mRNA domain containing 1A	55197	18q12.2	0.986116	6.36213	2.92116	0.0206359	0.329093	-3.01897	6.98425	7.06303	6.72961	6.32137	5.03363	5.8972	6.50586
209464_at	AURKB	aurora kinase B	9212	17p13.1	0.813845	7.73502	2.92111	0.0206376	0.329093	-3.01905	7.91969	8.08801	8.59253	7.74135	7.82646	7.00686	6.97026
217222_at	IGHG1	immunoglobulin heavy constant gamma 1 (G1m marker)	3500	14q32.33	-0.56481	1.78486	-2.92052	0.0206557	0.329093	-3.01984	1.47746	1.59523	1.31365	1.7058	1.78581	2.35856	2.25752
206832_s_at	SEMA3F	sema domain, immunoglobulin domain (Ig), short basic domain, secreted, (semaphorin) 3F	6405	3p21.3	0.666963	1.97537	2.92046	0.0206573	0.329093	-3.01991	1.86196	2.34598	2.86153	1.85684	1.7408	1.58484	1.57562
203948_s_at	MPO	myeloperoxidase	4353	17q23.1	-0.396754	1.34697	-2.91983	0.0206767	0.329093	-3.02075	1.20514	0.986004	1.16963	1.5493	1.52633	1.28287	1.70954
203589_s_at	TFDP2	transcription factor Dp-2 (E2F dimerization partner 2)	7029	3q23	0.41603	2.9181	2.91971	0.0206803	0.329093	-3.02091	2.96871	3.14186	3.35693	2.72093	2.73031	2.93818	2.56979
200883_at	UQCRC2	ubiquinol-cytochrome c reductase core protein II	7385	16p12	1.15777	7.86369	2.91948	0.0206875	0.329093	-3.02122	8.63347	8.35407	8.58828	8.28057	6.69979	7.77042	6.71924
AFFX-r2-Ec-bioB-5_at					-2.61375	7.77857	-2.91854	0.0207163	0.329093	-3.02247	7.09218	6.87388	4.88895	6.7955	8.91249	9.3728	10.5142
200096_s_at	ATP6V0E1	ATPase, H+ transporting, lysosomal 9kDa, V0 subunit e1	8992	5q35.2	0.528997	7.93247	2.91772	0.0207414	0.329093	-3.02357	8.42655	8.20802	8.0697	8.00781	7.85485	7.59452	7.36586
212833_at	SLC25A46	solute carrier family 25, member 46	91137	5q22.1	0.831681	4.46836	2.91761	0.0207449	0.329093	-3.02371	5.19941	4.49746	5.13396	4.49746	4.03715	3.49524	4.41787
219040_at	CORO7	coronin 7	79585	16p13.3	-0.434449	3.06016	-2.91754	0.0207469	0.329093	-3.0238	2.64522	2.86526	2.92522	3.26511	3.52794	3.08599	3.10635
213584_s_at	CREBZF	CREB/ATF bZIP transcription factor	58487	11q14	0.545802	2.68851	2.91717	0.0207581	0.329093	-3.02429	2.61458	2.98475	3.40187	2.56491	2.34971	2.44393	2.45984
202721_s_at	GFPT1	glutamine-fructose-6-phosphate transaminase 1	2673	2p13	0.90134	2.83264	2.91677	0.0207705	0.329093	-3.02483	2.93855	3.09612	4.00841	2.98094	2.16793	2.47434	2.1622
203109_at	UBE2M	ubiquitin-conjugating enzyme E2M (UBC12 homolog, yeast)	9040	19q13.43	1.48798	6.33983	2.9157	0.0208035	0.329381	-3.02626	6.58464	7.21016	7.77552	6.57327	5.7188	6.08647	4.42997
219079_at	CYB5R4	cytochrome b5 reductase 4	51167	6pter-q22.33	0.772502	3.14076	2.91357	0.0208693	0.330188	-3.0291	3.92316	3.3222	3.50122	3.3222	2.23374	2.81899	2.86383
215588_x_at	RIOK3	RIO kinase 3 (yeast)	8780	18q11.2	-1.63536	6.49862	-2.91207	0.0209157	0.330631	-3.0311	6.27397	5.84384	4.57456	5.98545	8.0677	7.15656	7.58824
217640_x_at	C18orf24	chromosome 18 open reading frame 24	220134	18q21.1	0.630121	4.51436	2.91125	0.0209411	0.330631	-3.03219	4.50503	5.0675	5.05075	4.53537	4.23864	3.8226	4.38061
209015_s_at	DNAJB6	DnaJ (Hsp40) homolog, subfamily B, member 6	10049	7q36.3	0.837219	7.6788	2.91009	0.0209772	0.330631	-3.03374	8.18219	8.05112	8.23831	7.79829	7.241	7.67491	6.56575
215208_x_at	RPL35A	ribosomal protein L35a	6165	3q29-qter	-1.38223	4.18252	-2.90996	0.0209811	0.330631	-3.03391	3.25534	3.67554	3.24715	3.52036	5.38909	4.58976	5.60043
209538_at	ZNF32	zinc finger protein 32	7580	10q22-q25	0.669756	5.16695	2.90965	0.0209907	0.330631	-3.03432	5.91202	5.30952	5.42747	5.32667	4.9258	4.49569	4.7715
213548_s_at	CDV3	CDV3 homolog (mouse)	55573	3q22.1	1.45916	3.57496	2.9092	0.0210047	0.330631	-3.03492	3.2714	4.92938	5.02553	3.88264	2.73571	2.61137	2.56871
218049_s_at	MRPL13	mitochondrial ribosomal protein L13	28998	8q22.1-q22.3	0.638395	7.87153	2.9087	0.0210202	0.330631	-3.03559	8.68363	7.89875	8.12659	7.89875	7.44393	7.68568	7.36336
215281_x_at	POGZ	pogo transposable element with ZNF domain	23126	1q21.3	-0.627983	4.29056	-2.9085	0.0210266	0.330631	-3.03586	3.94118	4.17209	3.68186	4.17209	4.91008	4.78931	4.3673
204565_at	THEM2	thioesterase superfamily member 2	55856	6p22.2	0.857953	5.50768	2.90836	0.0210309	0.330631	-3.03604	5.90641	5.59642	6.49099	5.56861	5.25539	5.21821	4.51773
203474_at	IQGAP2	IQ motif containing GTPase activating protein 2	10788	5q13.3	0.592997	5.57504	2.90691	0.0210761	0.330885	-3.03798	5.86999	5.65505	6.21665	5.5611	5.48307	5.33547	4.90396
217151_at					-0.747506	2.14246	-2.90689	0.0210767	0.330885	-3.038	1.70637	1.83477	1.60479	1.89448	2.51362	3.07374	2.36943
202934_at	HK2	hexokinase 2	3099	2p13	-0.552925	7.40869	-2.90638	0.0210927	0.330903	-3.03869	6.74395	7.11362	7.42062	7.67948	7.37118	7.84912	7.68285
218260_at	DDA1	DET1 and DDB1 associated 1	79016	19p13.11	0.944832	4.09642	2.90526	0.0211277	0.331054	-3.04018	4.23986	4.53809	5.13103	4.33707	3.57936	3.78607	3.06348
40148_at	APBB2	amyloid beta (A4) precursor protein-binding, family B, member 2	323	4p14-p13	0.338552	3.04764	2.90511	0.0211324	0.331054	-3.04038	3.17685	3.13292	3.41354	2.91172	2.98631	2.83552	2.87664
213233_s_at	KLHL9	kelch-like 9 (Drosophila)	55958	9p22	-0.331643	6.61878	-2.90391	0.02117	0.331054	-3.04198	6.45313	6.37385	6.46082	6.84816	6.65311	6.65536	6.887
201081_s_at	PIP4K2B	phosphatidylinositol-5-phosphate 4-kinase, type II, beta	8396	17q12	0.568919	3.2594	2.90313	0.0211944	0.331054	-3.04302	3.23571	3.84341	3.67437	3.36276	2.81667	2.87273	3.01015
212792_at	DPY19L1	dpy-19-like 1 (C. elegans)	23333	7p14.3	0.475429	6.39529	2.90296	0.0211998	0.331054	-3.04325	6.88821	6.42026	6.69243	6.42026	5.95421	6.12833	6.26335
221736_at	KIAA1219	KIAA1219	57148	20q11.23	1.0798	5.50449	2.90205	0.0212285	0.331054	-3.04447	5.36032	6.32838	6.67586	5.72087	4.81141	5.06262	4.57198
218308_at	TACC3	transforming, acidic coiled-coil containing protein 3	10460	4p16.3	0.670456	7.78891	2.90198	0.0212305	0.331054	-3.04455	7.74215	8.13201	8.64192	7.55996	7.78046	7.4442	7.22167
220576_at	PGAP1	post-GPI attachment to proteins 1	80055	2q33.1	-1.05707	3.82293	-2.90195	0.0212317	0.331054	-3.0446	3.78898	3.30707	2.56061	3.94053	4.4256	3.78898	4.94871
204156_at	KIAA0999	KIAA0999 protein	23387	11q23.3	0.96361	2.57435	2.90153	0.021245	0.331054	-3.04516	2.69661	3.15637	3.52198	2.96566	1.99402	2.04633	1.63951
200764_s_at	CTNNA1	catenin (cadherin-associated protein), alpha 1, 102kDa	1495	5q31	0.621143	7.21243	2.90133	0.021251	0.331054	-3.04542	7.2673	7.54898	7.88584	7.3967	6.85597	6.81703	6.7152
203458_at	SPR	sepiapterin reductase (7,8-dihydrobiopterin:NADP+ oxidoreductase)	6697	2p14-p12	0.547839	7.36909	2.89899	0.0213249	0.331908	-3.04854	7.70365	7.70013	7.64265	7.47879	7.36736	6.82879	6.86229
203319_s_at	ZNF148	zinc finger protein 148	7707	3q21	1.55407	5.2748	2.89866	0.0213355	0.331908	-3.04899	6.64685	5.58066	6.26101	5.58066	4.33846	5.18963	3.32635
214141_x_at	SFRS7	splicing factor, arginine/serine-rich 7, 35kDa	6432	2p22.1	0.965122	9.66892	2.8976	0.0213689	0.332195	-3.0504	10.4397	9.82428	10.3973	9.96345	9.28719	9.27143	8.49911
209091_s_at	SH3GLB1	SH3-domain GRB2-like endophilin B1	51100	1p22	1.33365	6.08301	2.89701	0.0213877	0.332255	-3.05119	6.60632	6.79934	7.12964	6.33536	5.66033	5.83014	4.21995
201161_s_at	CSDA	cold shock domain protein A	8531	12p13.1	1.16524	5.64756	2.89613	0.0214155	0.332283	-3.05236	5.68091	6.12203	7.1373	5.41863	5.43397	5.39037	4.34972
209366_x_at	CYB5A	cytochrome b5 type A (microsomal)	1528	18q23	0.681386	7.08852	2.89576	0.0214272	0.332283	-3.05285	7.77434	7.0875	7.57182	7.01438	6.66997	7.12425	6.37741
205184_at	GNG4	guanine nucleotide binding protein (G protein), gamma 4	2786	1q42.3	0.452398	2.53288	2.89554	0.0214343	0.332283	-3.05315	2.71286	2.57594	3.08538	2.47857	2.43198	2.26166	2.18378
208840_s_at	G3BP2	GTPase activating protein (SH3 domain) binding protein 2	9908	4q21.1	0.981124	6.23458	2.89457	0.0214651	0.332358	-3.05445	6.48639	7.00589	6.8934	6.63448	5.16046	5.50922	5.95224
200657_at	SLC25A5	solute carrier family 25 (mitochondrial carrier; adenine nucleotide translocator), member 5	292	Xq24-q26	0.718335	10.645	2.89432	0.0214732	0.332358	-3.05478	11.0464	10.9038	11.2164	10.8004	10.4202	10.422	9.70615
210418_s_at	IDH3B	isocitrate dehydrogenase 3 (NAD+) beta	3420	20p13	1.04261	8.28188	2.89398	0.0214838	0.332358	-3.05523	8.51103	8.84512	9.27682	8.38901	8.15091	7.88683	6.91342
218564_at	RFWD3	ring finger and WD repeat domain 3	55159	16q22.3	1.58996	4.79941	2.89216	0.0215421	0.332836	-3.05767	4.7311	6.05599	6.3368	5.41571	3.57578	3.87903	3.60147
215864_at					-0.439437	1.40927	-2.89191	0.0215499	0.332836	-3.058	1.25606	0.999282	1.21914	1.32994	1.51467	1.80206	1.74371
210470_x_at	NONO	non-POU domain containing, octamer-binding	4841	Xq13.1	1.23001	9.30891	2.89108	0.0215766	0.332836	-3.05911	9.26806	10.251	10.5162	9.60383	8.27012	9.05205	8.20108
220411_x_at	PODNL1	podocan-like 1	79883	19p13.12	-0.573058	2.7459	-2.89092	0.0215816	0.332836	-3.05932	2.41191	2.56199	2.28141	2.56253	2.92314	3.10415	3.37616
204590_x_at	VPS33A	vacuolar protein sorting 33 homolog A (S. cerevisiae)	65082	12q24.31	-0.352191	3.13076	-2.88992	0.0216138	0.332836	-3.06066	2.9853	2.90689	2.89634	3.19441	3.14452	3.2995	3.48837
207508_at	ATP5G3	ATP synthase, H+ transporting, mitochondrial F0 complex, subunit C3 (subunit 9)	518	2q31.1	0.405286	10.5315	2.88984	0.0216161	0.332836	-3.06076	10.7522	10.6505	10.8865	10.4948	10.451	10.4073	10.078
216524_x_at					-0.753907	5.02041	-2.88889	0.0216468	0.332836	-3.06204	4.86721	4.62591	4.2757	4.8635	5.90541	5.17382	5.43132
212882_at	KLHL18	kelch-like 18 (Drosophila)	23276	3p21.31	0.540118	2.68144	2.88887	0.0216475	0.332836	-3.06207	2.69557	2.97744	3.29723	2.49236	2.69557	2.46105	2.15087
210648_x_at	SNX3	sorting nexin 3	8724	6q21	0.443202	9.47317	2.88815	0.0216704	0.332836	-3.06302	9.81572	9.76061	9.60294	9.39801	9.04466	9.1402	9.55002
201829_at	NET1	neuroepithelial cell transforming 1	10276	10p15	-0.383203	6.38274	-2.88757	0.0216891	0.332836	-3.06379	6.22498	6.33566	5.93066	6.65179	6.44172	6.54515	6.54922
202129_s_at	RIOK3	RIO kinase 3 (yeast)	8780	18q11.2	1.13198	3.13694	2.88731	0.0216976	0.332836	-3.06415	3.41108	3.39007	4.55022	3.15634	2.41929	3.07898	1.95261
218153_at	CARS2	cysteinyl-tRNA synthetase 2, mitochondrial (putative)	79587	13q34	0.636359	6.84878	2.88658	0.0217211	0.332836	-3.06512	7.22102	6.93628	7.47994	6.82473	6.91541	6.2087	6.35538
214372_x_at	ERN2	endoplasmic reticulum to nucleus signaling 2	10595	16p12.2	-0.631919	3.44244	-2.88611	0.0217362	0.332836	-3.06575	3.37345	3.00967	2.86091	3.37345	3.4604	4.06414	3.95505
216635_at					-0.425494	2.10439	-2.88594	0.0217417	0.332836	-3.06597	1.91328	1.836	1.83448	2.0814	2.13765	2.33838	2.58955
203843_at	RPS6KA3	ribosomal protein S6 kinase, 90kDa, polypeptide 3	6197	Xp22.2-p22.1	0.538236	5.44334	2.8857	0.0217494	0.332836	-3.06629	5.37333	5.8625	6.01688	5.40706	5.00141	5.11511	5.32709
203570_at	LOXL1	lysyl oxidase-like 1	4016	15q22	0.86877	7.46532	2.88557	0.0217538	0.332836	-3.06647	7.44433	8.0151	8.42586	7.43934	7.39002	7.04386	6.49876
221286_s_at	MGC29506	hypothetical protein MGC29506	51237	5q23-q31	-0.390126	1.9002	-2.8847	0.0217816	0.333013	-3.06763	1.74866	1.6526	1.63057	2.02966	2.33324	1.87448	2.03223
221492_s_at	ATG3	ATG3 autophagy related 3 homolog (S. cerevisiae)	64422	3q13.2	0.468076	7.55791	2.88428	0.0217953	0.333013	-3.06819	8.02586	7.83499	7.61528	7.59127	7.07226	7.37099	7.39468
215908_at					-0.669515	3.55758	-2.88278	0.021844	0.333485	-3.0702	3.39958	3.08637	3.03904	3.39958	4.26515	3.60639	4.10694
219349_s_at	EXOC2	exocyst complex component 2	55770	6p25.3	0.88259	2.91573	2.8824	0.0218561	0.333485	-3.0707	2.94931	3.35537	3.95554	3.17638	2.25864	2.47245	2.24246
48031_r_at	C5orf4	chromosome 5 open reading frame 4	10826	5q31-q32	-0.392312	2.66823	-2.88068	0.0219122	0.333763	-3.07301	2.43883	2.60754	2.28578	2.70661	2.72451	3.0327	2.88163
209055_s_at	CDC5L	CDC5 cell division cycle 5-like (S. pombe)	988	6p21	1.60541	5.928	2.88063	0.0219135	0.333763	-3.07306	6.91884	6.43673	7.18056	6.23772	4.71937	6.05387	3.94892
206052_s_at	SLBP	stem-loop binding protein	7884	4p16.3	0.680697	9.13644	2.88046	0.0219192	0.333763	-3.0733	9.77583	9.48561	9.31479	9.23518	8.62463	9.13216	8.38689
201768_s_at	CLINT1	clathrin interactor 1	9685	5q33.3	1.16834	3.72373	2.87857	0.0219808	0.334196	-3.07582	4.12858	4.32255	4.72292	3.98647	2.88127	3.73011	2.2942
211499_s_at	MAPK11	mitogen-activated protein kinase 11	5600	22q13.33	-0.38396	2.68889	-2.87695	0.0220338	0.334196	-3.07799	2.5782	2.2822	2.54806	2.87189	2.74834	2.74834	3.04523
218713_at	NARG2	NMDA receptor regulated 2	79664	15q22.2	0.475327	6.43285	2.87686	0.0220368	0.334196	-3.07811	6.80886	6.42244	6.88208	6.29953	5.9644	6.23017	6.42244
202533_s_at	DHFR	dihydrofolate reductase	1719	5q11.2-q13.2	0.702844	3.16435	2.87636	0.0220531	0.334196	-3.07878	3.29323	3.38059	4.02411	2.93192	2.51701	3.29323	2.71037
218941_at	FBXW2	F-box and WD repeat domain containing 2	26190	9q34	0.431204	3.23144	2.87622	0.0220577	0.334196	-3.07897	3.4359	3.31062	3.68699	3.18328	3.19755	2.81325	2.99245
221490_at	UBAP1	ubiquitin associated protein 1	51271	9p13.3	0.450644	3.38743	2.87576	0.0220726	0.334196	-3.07958	3.44546	3.79075	3.69861	3.44546	3.14563	3.24989	2.9362
201894_s_at	DCN	decorin	1634	12q21.33	0.530293	7.7588	2.87494	0.0220995	0.334196	-3.08067	7.63981	8.26429	8.28135	7.63981	7.36516	7.48132	7.63981
205434_s_at	AAK1	AP2 associated kinase 1	22848	2p14	-0.726564	5.69832	-2.87443	0.0221164	0.334196	-3.08136	5.11583	5.20929	5.52429	5.74055	6.68052	5.88183	5.7359
204306_s_at	CD151	CD151 molecule (Raph blood group)	977	11p15.5	0.678569	3.64932	2.87382	0.0221365	0.334196	-3.08218	3.61764	3.934	4.55958	3.19907	3.45613	3.16117	3.61764
208946_s_at	BECN1	beclin 1, autophagy related	8678	17q21	-0.403514	7.45691	-2.87369	0.0221408	0.334196	-3.08235	7.25813	7.38662	7.03424	7.53258	7.5892	7.53665	7.86094
210859_x_at	CLN3	ceroid-lipofuscinosis, neuronal 3	1201	16p12.1	1.13693	3.43588	2.87312	0.0221593	0.334196	-3.08311	3.18291	4.16139	4.91236	3.06475	3.38963	2.7947	2.54539
209751_s_at	TRAPPC2P1	trafficking protein particle complex 2 pseudogene 1	10597	19q13.4	0.606097	5.0817	2.87253	0.0221786	0.334196	-3.08389	5.59032	5.20203	5.49178	5.20203	4.56188	4.48333	5.04055
218360_at	RAB22A	RAB22A, member RAS oncogene family	57403	20q13.32	0.522559	4.74575	2.87216	0.0221909	0.334196	-3.08439	4.79363	5.02114	5.31831	4.79363	4.4849	4.22026	4.58841
211277_x_at	APP	amyloid beta (A4) precursor protein	351	21q21.2	-0.396876	4.3851	-2.87185	0.0222011	0.334196	-3.0848	3.99289	4.33624	4.14583	4.42287	4.67075	4.42455	4.7026
204603_at	EXO1	exonuclease 1	9156	1q42-q43	0.450219	7.32185	2.87135	0.0222178	0.334196	-3.08548	7.67585	7.5742	7.4873	7.15092	6.92695	6.96966	7.46806
218433_at	PANK3	pantothenate kinase 3	79646	5q34	0.293988	1.96512	2.8708	0.0222357	0.334196	-3.08621	2.12964	2.1842	2.08551	1.89089	1.77999	1.90165	1.78399
AFFX-r2-Ec-bioB-3_at					-2.88169	6.62691	-2.87059	0.0222427	0.334196	-3.08649	5.94785	4.95474	4.0381	5.41656	7.39534	8.77416	9.86163
201416_at	SOX4	SRY (sex determining region Y)-box 4	6659	6p22.3	-0.68864	5.10369	-2.87035	0.0222507	0.334196	-3.08681	4.44609	4.69775	4.98672	5.18816	5.87816	5.55366	4.97532
203977_at	TAZ	tafazzin	6901	Xq28	0.312697	3.60261	2.86989	0.022266	0.334196	-3.08743	3.68643	3.77182	3.88563	3.56069	3.45207	3.47692	3.38471
201749_at	ECE1	endothelin converting enzyme 1	1889	1p36.1	-0.478626	4.52384	-2.86981	0.0222685	0.334196	-3.08753	4.12952	4.22092	4.40059	4.40059	5.01865	4.67585	4.82079
206807_s_at	ADD2	adducin 2 (beta)	119	2p14-p13	-0.448433	2.34282	-2.86954	0.0222774	0.334196	-3.08789	2.08205	2.25535	1.92232	2.25839	2.73987	2.67288	2.46888
211806_s_at	KCNJ15	potassium inwardly-rectifying channel, subfamily J, member 15	3772	21q22.2	-0.379358	2.1538	-2.86781	0.0223348	0.334196	-3.09021	2.07589	1.98056	1.75461	2.18339	2.27577	2.30471	2.50165
212305_s_at	MIA3	melanoma inhibitory activity family, member 3	375056	1q41	0.70629	4.44045	2.86739	0.0223489	0.334196	-3.09078	4.35583	4.77114	5.40516	4.35583	4.15886	4.13814	3.89818
203987_at	FZD6	frizzled homolog 6 (Drosophila)	8323	8q22.3-q23.1	1.12964	4.90186	2.86606	0.0223928	0.334196	-3.09255	5.4716	5.48083	5.68969	4.87585	3.66197	3.85009	5.28303
207040_s_at	ST13	suppression of tumorigenicity 13 (colon carcinoma) (Hsp70 interacting protein)	6767	22q13.2	0.612344	10.0409	2.86553	0.0224106	0.334196	-3.09326	10.0698	10.5361	10.5666	10.1243	9.72432	9.90708	9.35827
218325_s_at	DIDO1	death inducer-obliterator 1	11083	20q13.33	0.468232	4.55574	2.86536	0.0224161	0.334196	-3.09348	4.57554	4.80142	5.09295	4.3947	4.55826	4.33319	4.13414
221082_s_at	NDRG3	NDRG family member 3	57446	20q11.21-q11.23	1.34345	4.20699	2.86458	0.0224423	0.334196	-3.09453	3.68867	5.66129	5.57406	3.87744	3.27104	3.56071	3.81569
AFFX-BioB-M_at					-2.43115	7.64528	-2.86456	0.022443	0.334196	-3.09456	7.01452	6.51799	5.23567	6.69944	8.40239	9.17016	10.4768
211205_x_at	PIP5K1A	phosphatidylinositol-4-phosphate 5-kinase, type I, alpha	8394	1q22-q24	0.762228	2.53253	2.86399	0.022462	0.334196	-3.09532	2.40527	2.96695	3.53204	2.40527	2.02651	2.40527	1.98638
213291_s_at	UBE3A	ubiquitin protein ligase E3A	7337	15q11-q13	0.479014	7.5619	2.86395	0.0224631	0.334196	-3.09537	7.75575	7.94124	7.80987	7.61354	7.01474	7.26053	7.53762
213737_x_at	GOLGA9P	golgi autoantigen, golgin subfamily a, 9 pseudogene	283796	15q11.2	-0.779942	6.60172	-2.86315	0.0224901	0.334196	-3.09645	6.74447	5.65529	6.06834	6.60921	6.99841	6.85864	7.27765
202483_s_at	RANBP1	RAN binding protein 1	5902	22q11.21	0.909046	9.30972	2.86147	0.0225462	0.334196	-3.09869	9.74462	9.75005	9.99285	9.54235	9.07973	8.98937	8.06905
218135_at	ERGIC2	ERGIC and golgi 2	51290	12p11.22	0.859651	6.36709	2.86138	0.0225491	0.334196	-3.09881	7.33533	6.72615	6.51349	5.6387	5.56769	6.55644	6.23184
213078_x_at	LPCAT4	lysophosphatidylcholine acyltransferase 4	254531	15q14	0.696021	2.41434	2.8611	0.0225587	0.334196	-3.09919	2.42131	2.63419	3.38069	2.10636	2.42131	1.96174	1.97477
217189_s_at	SMG7	Smg-7 homolog, nonsense mediated mRNA decay factor (C. elegans)	9887	1q25	0.514503	2.15008	2.86108	0.0225594	0.334196	-3.09922	2.06116	2.67001	2.60108	2.05588	1.86671	1.73201	2.06372
201970_s_at	NASP	nuclear autoantigenic sperm protein (histone-binding)	4678	1p34.1	0.540967	9.28832	2.86095	0.0225637	0.334196	-3.09939	9.56916	9.50136	9.72183	9.31412	9.25721	9.05748	8.59711
208811_s_at	DNAJB6	DnaJ (Hsp40) homolog, subfamily B, member 6	10049	7q36.3	1.42008	6.99761	2.86038	0.0225826	0.334196	-3.10014	7.41378	7.92708	8.08637	7.47287	5.54763	6.93712	5.59839
213717_at	LDB3	LIM domain binding 3	11155	10q22.3-q23.2	-0.416109	2.22929	-2.85999	0.022596	0.334196	-3.10068	2.23223	1.89428	1.84805	2.37609	2.23223	2.42644	2.59576
202632_at	DPH1	DPH1 homolog (S. cerevisiae)	1801	17p13.3	0.407094	5.94891	2.85817	0.022657	0.334196	-3.1031	6.01914	6.31532	6.21015	5.72624	5.89818	5.93487	5.53848
208246_x_at					-1.01681	7.46821	-2.85797	0.022664	0.334196	-3.10338	7.24664	7.15208	6.2628	7.12923	8.40022	7.90604	8.18044
201146_at	NFE2L2	nuclear factor (erythroid-derived 2)-like 2	4780	2q31	0.540341	7.49639	2.85762	0.0226757	0.334196	-3.10385	7.8361	7.77889	7.80048	7.19326	6.95006	7.74322	7.17271
207730_x_at					-1.38999	4.6277	-2.85748	0.0226804	0.334196	-3.10403	4.03973	4.05022	3.41029	4.13571	6.42525	5.05267	5.28
201387_s_at	UCHL1	ubiquitin carboxyl-terminal esterase L1 (ubiquitin thiolesterase)	7345	4p14	0.729881	8.24958	2.85702	0.0226958	0.334196	-3.10465	8.3638	8.4564	9.17976	8.05348	8.34826	7.69878	7.64656
205480_s_at	UGP2	UDP-glucose pyrophosphorylase 2	7360	2p14-p13	0.486943	7.38832	2.857	0.0226965	0.334196	-3.10467	7.76046	7.52231	7.71696	7.45317	6.86362	7.35766	7.04408
201400_at	PSMB3	proteasome (prosome, macropain) subunit, beta type, 3	5691	17q12	0.69514	9.86477	2.85665	0.0227082	0.334196	-3.10514	10.212	10.1646	10.4094	9.85847	9.91708	9.56038	8.93148
219163_at	ZNF562	zinc finger protein 562	54811	19p13.2	-0.688343	5.48157	-2.85648	0.0227142	0.334196	-3.10538	5.33485	4.83662	5.09323	5.59406	6.18857	6.03392	5.28976
201295_s_at	WSB1	WD repeat and SOCS box-containing 1	26118	17q11.1	0.754387	2.85609	2.85636	0.022718	0.334196	-3.10553	3.38219	3.08178	3.39754	2.89237	3.00332	2.22292	2.01252
212855_at	DCUN1D4	DCN1, defective in cullin neddylation 1, domain containing 4 (S. cerevisiae)	23142	4q12	0.859947	4.39038	2.85472	0.0227735	0.334196	-3.10772	5.07675	4.63494	4.93366	3.62254	4.32762	3.48038	4.6568
207243_s_at	CALM2	calmodulin 2 (phosphorylase kinase, delta)	805	2p21	0.320918	11.217	2.85441	0.0227841	0.334196	-3.10814	11.3624	11.5323	11.3065	11.1144	10.999	11.034	11.1706
204361_s_at	SKAP2	src kinase associated phosphoprotein 2	8935	7p21-p15	-0.404498	1.82276	-2.85415	0.0227928	0.334196	-3.10849	1.61642	1.52406	1.63436	1.69882	2.19723	2.02094	2.06746
212756_s_at	UBR2	ubiquitin protein ligase E3 component n-recognin 2	23304	6p21.1	0.843632	4.57908	2.85409	0.0227949	0.334196	-3.10857	5.43256	4.85611	4.89479	4.79654	4.26319	4.27084	3.53952
202984_s_at	BAG5	BCL2-associated athanogene 5	9529	14q32.33	-0.605513	6.11543	-2.85312	0.0228279	0.334196	-3.10987	6.06288	5.48163	5.76375	6.72832	6.28077	6.49674	5.99391
216831_s_at	RUNX1T1	runt-related transcription factor 1; translocated to, 1 (cyclin D-related)	862	8q22	-0.453623	1.87119	-2.85297	0.022833	0.334196	-3.11008	1.78615	1.61805	1.43172	1.82362	1.93697	2.22105	2.28074
208174_x_at	ZRSR2	zinc finger (CCCH type), RNA-binding motif and serine/arginine rich 2	8233	Xp22.1	-0.402525	4.36593	-2.8523	0.0228555	0.334196	-3.11096	4.05051	4.31433	4.04289	4.5257	4.57577	4.73794	4.31433
208548_at	IFNA6	interferon, alpha 6	3443	9p22	-0.581628	1.65655	-2.85192	0.0228687	0.334196	-3.11148	1.57767	1.33552	1.05939	1.67559	1.60612	2.18819	2.15339
221430_s_at	RNF146	ring finger protein 146	81847	6q22.1-q22.33	1.0217	3.62841	2.85175	0.0228744	0.334196	-3.11171	3.50762	4.33018	4.7989	3.82479	3.25224	2.96947	2.71565
AFFX-r2-P1-cre-5_at					-0.834742	12.5822	-2.85174	0.0228748	0.334196	-3.11172	12.3283	12.3292	11.6582	12.3045	12.9112	13.098	13.4463
209772_s_at	CD24	CD24 molecule	100133941	6q21	0.66276	3.79691	2.85115	0.0228946	0.334196	-3.1125	3.7742	4.09626	4.65642	3.65663	3.76156	3.41752	3.21576
204868_at	ICT1	immature colon carcinoma transcript 1	3396	17q25.1	0.711608	6.51246	2.85039	0.0229207	0.334196	-3.11352	6.84148	6.44542	7.47038	6.31152	6.42724	6.18587	5.90531
201923_at	PRDX4	peroxiredoxin 4	10549	Xp22.11	0.544815	9.64463	2.85026	0.0229252	0.334196	-3.1137	10.3055	9.78374	9.77864	9.57115	9.51121	9.50534	9.05685
201475_x_at	MARS	methionyl-tRNA synthetase	4141	12q13.2	0.664126	8.21957	2.84986	0.0229388	0.334196	-3.11424	8.55039	8.64715	8.59966	8.29418	8.31398	7.69241	7.43919
202680_at	GTF2E2	general transcription factor IIE, polypeptide 2, beta 34kDa	2961	8p21-p12	1.11857	7.01066	2.84984	0.0229394	0.334196	-3.11426	7.94255	7.26539	7.74159	7.22615	6.65193	6.75358	5.49344
200810_s_at	CIRBP	cold inducible RNA binding protein	1153	19p13.3	-0.541825	9.7561	-2.84977	0.0229419	0.334196	-3.11436	9.39686	9.40848	9.53412	10.0596	9.96215	10.3719	9.55958
AFFX-CreX-5_at					-1.10558	12.1314	-2.84966	0.0229456	0.334196	-3.1145	11.8087	11.6826	11.0075	11.7276	12.4671	12.8445	13.3815
221676_s_at	CORO1C	coronin, actin binding protein, 1C	23603	12q24.1	0.725734	5.73238	2.849	0.0229682	0.334196	-3.11539	5.88981	6.18305	6.3684	5.49679	5.29753	4.90725	5.98385
218867_s_at	C12orf49	chromosome 12 open reading frame 49	79794	12q24.22	0.60958	2.58607	2.84874	0.022977	0.334196	-3.11573	2.90977	2.48625	3.4072	2.18305	2.33052	2.48768	2.29806
206967_at	CCNT1	cyclin T1	904	12q11-q13.3	-0.601093	4.53634	-2.84838	0.0229893	0.334196	-3.11622	3.7896	4.22004	4.56893	4.95415	5.01743	4.63528	4.56893
201675_at	AKAP1	A kinase (PRKA) anchor protein 1	8165	17q21-q23	-0.593185	8.78135	-2.84838	0.0229894	0.334196	-3.11622	8.33448	8.72401	8.26867	9.05711	9.4899	8.79765	8.79765
214858_at	PP14571	similar to hCG1777210	100130449	2q37.3	-0.470215	2.30989	-2.84773	0.0230114	0.334196	-3.11708	2.18086	1.98084	1.96188	2.35015	2.48865	2.31964	2.88718
210041_s_at	PGM3	phosphoglucomutase 3	5238	6q14.1-q15	0.767594	3.66288	2.84743	0.0230219	0.334196	-3.11749	4.28521	3.57568	4.44362	3.46914	2.79667	3.57568	3.49415
207164_s_at	ZNF238	zinc finger protein 238	10472	1q44-qter	0.510346	2.25767	2.84712	0.0230323	0.334196	-3.1179	2.17216	2.6905	2.78525	2.04775	1.80854	2.12737	2.17216
205919_at	HBE1	hemoglobin, epsilon 1	3046	11p15.5	-0.655087	2.2364	-2.84652	0.0230529	0.334196	-3.1187	2.0122	2.04719	1.5268	2.17452	2.26356	2.68104	2.94948
202961_s_at	ATP5J2	ATP synthase, H+ transporting, mitochondrial F0 complex, subunit F2	9551	7q22.1	0.739251	9.66821	2.84572	0.0230805	0.334196	-3.11978	10.568	9.67673	10.0272	9.64483	9.35046	9.53641	8.87385
AFFX-BioDn-5_at					-1.83677	9.75634	-2.84566	0.0230825	0.334196	-3.11986	9.19938	8.88176	8.03913	9.03859	10.1938	11.0132	11.9286
206117_at	TPM1	tropomyosin 1 (alpha)	7168	15q22.1	0.439376	1.91671	2.84546	0.0230892	0.334196	-3.12012	1.88479	2.30223	2.31632	1.8197	1.82544	1.50347	1.76501
213336_at	BAZ1B	bromodomain adjacent to zinc finger domain, 1B	9031	7q11.23	0.630129	2.9055	2.84538	0.023092	0.334196	-3.12023	3.11799	3.44528	3.23343	3.04709	2.77415	2.60418	2.11634
203616_at	POLB	polymerase (DNA directed), beta	5423	8p11.2	0.490529	7.38195	2.84459	0.0231193	0.334196	-3.12129	8.06488	7.39403	7.52785	7.24528	7.20586	7.09266	7.14309
200727_s_at	ACTR2	ARP2 actin-related protein 2 homolog (yeast)	10097	2p14	1.24048	4.9323	2.84417	0.0231336	0.334196	-3.12185	4.98094	6.12494	5.81755	4.98094	4.27932	4.93718	3.40519
203890_s_at	DAPK3	death-associated protein kinase 3	1613	19p13.3	0.666408	2.94257	2.84395	0.0231412	0.334196	-3.12215	2.83629	3.55804	3.57579	2.83629	2.29766	2.57927	2.91465
202206_at	ARL4C	ADP-ribosylation factor-like 4C	10123	2q37.1	0.469233	1.78245	2.84376	0.0231478	0.334196	-3.12241	1.7259	2.16557	2.26028	1.72632	1.51116	1.39886	1.68905
203594_at	RTCD1	RNA terminal phosphate cyclase domain 1	8634	1p21.2	0.690009	8.4215	2.84296	0.0231754	0.33422	-3.12348	8.81509	8.69802	8.93428	8.54691	8.09584	8.35359	7.5068
209303_at	NDUFS4	NADH dehydrogenase (ubiquinone) Fe-S protein 4, 18kDa (NADH-coenzyme Q reductase)	4724	5q11.1	0.424869	6.83553	2.84284	0.0231795	0.33422	-3.12364	7.25959	6.82385	7.1515	6.82385	6.71859	6.59278	6.47857
207549_x_at	CD46	CD46 molecule, complement regulatory protein	4179	1q32	1.02059	5.56739	2.84203	0.0232075	0.334364	-3.12472	5.67313	6.19623	6.58238	5.72372	4.31407	5.03697	5.44521
221480_at	HNRNPD	heterogeneous nuclear ribonucleoprotein D (AU-rich element RNA binding protein 1, 37kDa)	3184	4q21.1-q21.2	-0.762586	7.08983	-2.84119	0.0232365	0.334364	-3.12585	6.96442	6.60959	6.38818	6.96442	7.46869	7.19607	8.03742
202294_at	STAG1	stromal antigen 1	10274	3q22.3	0.310928	7.5112	2.84117	0.0232371	0.334364	-3.12587	7.67134	7.74958	7.6457	7.36305	7.24451	7.41825	7.48598
218071_s_at	MKRN2	makorin ring finger protein 2	23609	3p25	0.37808	6.4966	2.8406	0.023257	0.334364	-3.12664	6.50946	6.75955	6.86891	6.30395	6.50946	6.28694	6.23789
209615_s_at	PAK1	p21 protein (Cdc42/Rac)-activated kinase 1	5058	11q13-q14	0.832741	2.8292	2.84025	0.0232692	0.334364	-3.12711	2.73399	3.14817	4.03298	2.71854	2.42859	2.48453	2.25756
219868_s_at	ANKFY1	ankyrin repeat and FYVE domain containing 1	51479	17p13.3	0.893555	2.41338	2.83995	0.0232795	0.334364	-3.12751	2.33547	2.87004	3.56645	2.33547	1.62467	2.33807	1.82352
206173_x_at	GABPB1	GA binding protein transcription factor, beta subunit 1	2553	15q21.2	0.65403	2.96436	2.83932	0.0233014	0.334369	-3.12836	2.96792	3.17558	3.87078	2.96792	2.67065	2.52212	2.57555
219595_at	ZNF26	zinc finger protein 26	7574	12q24.33	-0.629623	7.30243	-2.8385	0.0233296	0.334369	-3.12945	7.39292	6.81428	6.62073	7.33389	7.72802	7.3802	7.84697
214041_x_at	RPL37A	ribosomal protein L37a	6168	2q35	-2.24898	9.63817	-2.83817	0.0233413	0.334369	-3.1299	8.72673	9.54638	6.78602	9.43889	10.5476	10.2495	12.1721
219546_at	BMP2K	BMP2 inducible kinase	55589	4q21.21	-0.361233	2.45648	-2.838	0.023347	0.334369	-3.13012	2.37063	2.32788	2.05167	2.60904	2.69758	2.67083	2.46772
AFFX-CreX-3_at					-1.08868	12.0234	-2.837	0.0233818	0.334369	-3.13146	11.7421	11.5164	10.9455	11.6198	12.3619	12.6984	13.2799
205526_s_at	KATNA1	katanin p60 (ATPase-containing) subunit A 1	11104	6q25.1	0.614538	6.01508	2.83635	0.0234045	0.334369	-3.13233	6.41904	5.94385	6.73585	6.05594	5.61525	5.81642	5.51922
201139_s_at	SSB	Sjogren syndrome antigen B (autoantigen La)	6741	2q31.1	0.449921	8.45171	2.8363	0.0234061	0.334369	-3.1324	8.43053	8.67689	9.01899	8.26605	8.22451	8.14873	8.39625
215481_s_at	PEX5	peroxisomal biogenesis factor 5	5830	12p13.31	0.794499	3.33833	2.83582	0.0234229	0.334369	-3.13304	3.31741	3.75682	4.30277	3.27315	2.45526	3.13413	3.12879
213939_s_at	RUFY3	RUN and FYVE domain containing 3	22902	4q13.3	-1.20005	5.89997	-2.83572	0.0234263	0.334369	-3.13317	6.06537	5.00831	4.56901	5.825	7.10216	6.66458	6.06537
204240_s_at	SMC2	structural maintenance of chromosomes 2	10592	9q31.1	1.33255	5.15324	2.83485	0.0234568	0.334369	-3.13434	5.8932	5.92264	5.92824	5.04621	3.1841	4.80409	5.29417
50400_at	PAOX	polyamine oxidase (exo-N4-amino)	196743	10q26.3	-0.44461	1.69039	-2.83457	0.0234665	0.334369	-3.13472	1.6	1.44228	1.26669	1.66319	2.13891	1.73975	1.98188
209004_s_at	FBXL5	F-box and leucine-rich repeat protein 5	26234	4p15.33	0.686331	8.13155	2.83442	0.0234718	0.334369	-3.13492	8.99928	8.29073	8.28121	8.04831	7.41512	8.1063	7.77991
202607_at	NDST1	N-deacetylase/N-sulfotransferase (heparan glucosaminyl) 1	3340	5q33.1	-0.49554	4.47245	-2.83402	0.0234857	0.334369	-3.13545	3.77682	4.47295	4.31806	4.73628	4.72259	4.66576	4.61464
205260_s_at	ACYP1	acylphosphatase 1, erythrocyte (common) type	97	14q24.3	0.767764	3.95367	2.8339	0.02349	0.334369	-3.13562	4.9231	4.05089	4.2032	3.82727	3.99824	3.48973	3.18327
215137_at	RP11-374F3.4	hypothetical LOC100188949	57244		-0.82129	3.94481	-2.83331	0.0235107	0.334449	-3.13641	3.46725	3.77954	3.1797	3.75297	4.98635	4.1878	4.26003
213497_at	ABTB2	ankyrin repeat and BTB (POZ) domain containing 2	25841	11p13	0.509462	2.9338	2.83238	0.0235433	0.334699	-3.13766	3.01563	3.06375	3.59538	2.84836	2.48389	2.85498	2.6746
219927_at	FCF1	FCF1 small subunit (SSU) processome component homolog (S. cerevisiae)	51077	14q24.3	0.394843	2.42837	2.82957	0.0236419	0.335709	-3.14142	2.53871	2.9348	2.48846	2.32275	2.1747	2.23274	2.3064
212694_s_at	PCCB	propionyl Coenzyme A carboxylase, beta polypeptide	5096	3q21-q22	0.900549	7.65769	2.82927	0.0236524	0.335709	-3.14182	8.45228	7.80529	8.25931	7.71548	7.46957	7.46306	6.43887
216402_at	SEC14L4	SEC14-like 4 (S. cerevisiae)	284904	22q12.2	-0.384971	2.35809	-2.82907	0.0236595	0.335709	-3.14209	2.29332	2.10684	2.01416	2.32201	2.48413	2.57173	2.71443
200950_at	ARPC1A	actin related protein 2/3 complex, subunit 1A, 41kDa	10552	7q22.1	1.09503	8.15165	2.82843	0.0236822	0.335773	-3.14296	8.43877	8.68979	9.2036	8.54316	7.75558	7.61881	6.81186
210758_at	PSIP1	PC4 and SFRS1 interacting protein 1	11168	9p22.3	-0.474079	2.12409	-2.82809	0.0236942	0.335773	-3.14341	1.82685	1.76012	1.97259	2.07277	2.4632	2.1308	2.6423
203730_s_at	ZKSCAN5	zinc finger with KRAB and SCAN domains 5	23660	7q22	0.483575	5.42732	2.82759	0.0237118	0.335809	-3.14408	5.37542	5.80349	5.93204	5.37591	5.01666	5.13706	5.35067
201123_s_at	EIF5A	eukaryotic translation initiation factor 5A	1984	17p13-p12	1.39346	5.5211	2.82679	0.0237399	0.335923	-3.14515	6.68676	6.5202	5.74513	5.76018	4.08322	5.6675	4.1847
AFFX-r2-Ec-bioB-M_at					-2.39524	7.94613	-2.82425	0.0238301	0.335923	-3.14856	7.37525	6.98625	5.37075	6.98473	8.81694	9.49362	10.5953
218852_at	PPP2R3C	protein phosphatase 2 (formerly 2A), regulatory subunit B'', gamma	55012	14q13.2	0.656732	7.47552	2.82406	0.0238368	0.335923	-3.14882	8.22179	7.41529	7.91531	7.02245	6.95547	7.20285	7.59548
215360_at					-0.407139	2.26777	-2.82396	0.0238402	0.335923	-3.14894	2.14378	1.98104	1.98054	2.3828	2.35769	2.27784	2.75069
203725_at	GADD45A	growth arrest and DNA-damage-inducible, alpha	1647	1p31.2-p31.1	0.86002	4.52068	2.82393	0.0238414	0.335923	-3.14899	4.94879	5.03829	5.04926	4.60561	3.38538	3.97097	4.64642
207815_at	PF4V1	platelet factor 4 variant 1	5197	4q12-q21	-0.465205	1.68644	-2.82345	0.0238585	0.335923	-3.14963	1.25767	1.57648	1.42767	1.57648	2.05797	1.80141	2.10738
209625_at	PIGH	phosphatidylinositol glycan anchor biosynthesis, class H	5283	14q11-q24	0.605594	3.32506	2.82248	0.0238929	0.335923	-3.15093	3.83439	3.39046	3.78851	3.39046	2.59146	3.2264	3.05378
213409_s_at	RHEB	Ras homolog enriched in brain	6009	7q36	0.572606	2.46057	2.82195	0.0239119	0.335923	-3.15165	3.16008	2.57548	2.62775	2.57548	2.02189	2.23778	2.0255
215826_x_at	ZNF835	zinc finger protein 835	90485	19q13.43	-0.608003	2.41451	-2.82151	0.0239273	0.335923	-3.15223	2.26617	2.15137	1.78369	2.35329	2.66519	2.52868	3.15315
219857_at	C10orf81	chromosome 10 open reading frame 81	79949	10q25.3	-0.568527	2.15726	-2.82094	0.0239477	0.335923	-3.15299	1.89611	1.77048	1.83058	1.99872	2.20262	2.79207	2.61026
208698_s_at	NONO	non-POU domain containing, octamer-binding	4841	Xq13.1	1.27158	8.76219	2.82052	0.0239626	0.335923	-3.15356	8.88522	9.58809	9.99313	9.14801	7.49522	8.59294	7.63275
65591_at	WDR48	WD repeat domain 48	57599	3p21.33	0.91876	3.64473	2.82036	0.0239684	0.335923	-3.15377	3.62723	4.20637	4.6756	3.8445	2.70148	3.374	3.0839
214066_x_at	NPR2	natriuretic peptide receptor B/guanylate cyclase B (atrionatriuretic peptide receptor B)	4882	9p21-p12	-0.404924	3.77842	-2.8198	0.0239887	0.335923	-3.15453	3.65787	3.51831	3.46494	3.65787	4.09625	3.95593	4.0978
50376_at	ZNF444	zinc finger protein 444	55311	19q13.42	-0.692016	5.99025	-2.81946	0.0240007	0.335923	-3.15498	5.35051	5.9566	5.47734	6.11816	6.83351	6.26405	5.93161
218848_at	THOC6	THO complex 6 homolog (Drosophila)	79228	16p13.3	0.57499	4.85647	2.81873	0.0240269	0.335923	-3.15597	5.02689	4.97416	5.55404	4.54041	4.86084	4.77323	4.26569
215404_x_at	FGFR1	fibroblast growth factor receptor 1	2260	8p11.2-p11.1	-0.819226	2.85502	-2.81847	0.0240363	0.335923	-3.15632	2.6307	2.46518	2.06477	2.65143	3.79904	2.92138	3.4526
212598_at	WDFY3	WD repeat and FYVE domain containing 3	23001	4q21.23	0.506414	2.07046	2.81757	0.0240682	0.335923	-3.15751	2.2768	2.075	2.72771	2.06165	1.67652	1.82532	1.85019
201577_at	NME1	non-metastatic cells 1, protein (NM23A) expressed in	4830	17q21.3	0.70089	10.1888	2.81709	0.0240855	0.335923	-3.15816	10.7975	10.2712	10.6992	10.0458	10.0885	10.1538	9.26559
205229_s_at	COCH	coagulation factor C homolog, cochlin (Limulus polyphemus)	1690	14q12-q13	0.49976	7.36659	2.81663	0.0241023	0.335923	-3.15879	7.89879	7.52365	7.53406	7.30141	7.42764	6.87325	7.00732
210681_s_at	USP15	ubiquitin specific peptidase 15	9958	12q14	0.746298	6.17102	2.8165	0.0241068	0.335923	-3.15896	7.12746	6.15295	6.51203	5.98338	5.3783	5.99178	6.05126
202874_s_at	ATP6V1C1	ATPase, H+ transporting, lysosomal 42kDa, V1 subunit C1	528	8q22.3	1.56495	5.32588	2.81642	0.0241095	0.335923	-3.15906	6.10462	6.18764	6.36816	5.79677	4.83173	4.89539	3.09688
219030_at	TPRKB	TP53RK binding protein	51002	2p24.3-p24.1	0.827792	7.17097	2.81595	0.0241265	0.335923	-3.15969	7.84872	7.17267	7.91059	6.82231	6.43436	6.53307	7.47507
211527_x_at	VEGFA	vascular endothelial growth factor A	7422	6p12	0.821952	3.09702	2.8159	0.0241282	0.335923	-3.15976	2.93551	3.62308	4.14152	3.10891	2.48559	2.83777	2.54674
221573_at	C7orf25	chromosome 7 open reading frame 25	79020	7p14-p11.2	0.406303	2.60057	2.81589	0.0241288	0.335923	-3.15978	2.75137	2.7928	2.95405	2.51539	2.61451	2.44025	2.1356
212671_s_at	HLA-DQA1	major histocompatibility complex, class II, DQ alpha 1	3117	6p21.3	-0.465633	1.36796	-2.81582	0.0241314	0.335923	-3.15987	1.11562	1.15719	1.03283	1.28658	1.64495	1.42295	1.91558
215067_x_at	PRDX2	peroxiredoxin 2	7001	19p13.2	-1.16921	5.57683	-2.81394	0.0241989	0.335923	-3.16239	5.19704	5.17714	4.35196	5.2041	6.99906	6.16983	5.93871
200613_at	AP2M1	adaptor-related protein complex 2, mu 1 subunit	1173	3q28	0.831794	8.71928	2.81374	0.0242061	0.335923	-3.16266	8.8261	9.15408	9.6036	8.77173	8.45046	8.56442	7.66458
209023_s_at	STAG2	stromal antigen 2	10735	Xq25	-1.06288	6.55782	-2.81343	0.0242173	0.335923	-3.16308	6.33976	6.01191	5.49969	6.44305	7.81615	7.32408	6.47008
203605_at	SRP54	signal recognition particle 54kDa	6729	14q13.2	0.418639	6.39175	2.81337	0.0242194	0.335923	-3.16315	6.46555	6.53752	6.88985	6.2633	6.05656	6.39231	6.13716
203978_at	NUBP1	nucleotide binding protein 1 (MinD homolog, E. coli)	4682	16p13.13	0.450448	5.16732	2.81325	0.0242238	0.335923	-3.16331	5.34327	5.2538	5.67709	5.25758	4.81897	4.88921	4.93132
208800_at	SRP72	signal recognition particle 72kDa	6731	4q11	0.562936	7.70171	2.81263	0.0242463	0.335923	-3.16415	7.87143	8.0922	8.10654	7.75504	7.0479	7.74296	7.29592
203436_at	RPP30	ribonuclease P/MRP 30kDa subunit	10556	10q23.31	0.626824	6.04721	2.81248	0.0242518	0.335923	-3.16436	6.53576	6.20286	6.47756	6.11187	6.02708	5.72955	5.24577
212228_s_at	COQ9	coenzyme Q9 homolog (S. cerevisiae)	57017	16q13	0.777206	5.91307	2.81243	0.0242534	0.335923	-3.16442	6.36197	6.32768	6.38192	5.91136	6.1583	5.18162	5.06866
203328_x_at	IDE	insulin-degrading enzyme	3416	10q23-q25	0.707755	2.51052	2.81149	0.0242873	0.335923	-3.16567	2.55958	3.02081	3.16445	2.54379	1.87766	1.83151	2.57581
201432_at	CAT	catalase	847	11p13	0.803961	7.10602	2.81121	0.0242978	0.335923	-3.16606	7.5578	7.38661	7.75186	7.24167	6.63364	7.11436	6.05619
219192_at	UBAP2	ubiquitin associated protein 2	55833	9p13.3	-0.752397	7.11948	-2.81014	0.0243365	0.335923	-3.1675	6.49551	6.98625	6.58687	7.68112	7.84006	6.76927	7.47731
209638_x_at	RGS12	regulator of G-protein signaling 12	6002	4p16.3	-0.531811	2.71789	-2.80954	0.0243582	0.335923	-3.1683	2.46393	2.53172	2.24634	2.53172	3.05321	3.28582	2.91248
219392_x_at	PRR11	proline rich 11	55771	17q22	-0.806659	8.83891	-2.80952	0.0243589	0.335923	-3.16832	8.61861	8.58345	7.93183	8.62517	9.7365	9.30516	9.07166
207513_s_at	ZNF189	zinc finger protein 189	7743	9q22-q31	-0.517449	7.56214	-2.80886	0.0243829	0.335923	-3.16921	7.30578	7.24399	7.24958	7.48734	7.52206	8.01274	8.11347
220557_s_at	PACS1	phosphofurin acidic cluster sorting protein 1	55690	11q13.1	-0.511704	2.91584	-2.80849	0.0243962	0.335923	-3.1697	2.62683	2.82312	2.42036	2.91563	3.38605	3.36186	2.87702
213239_at	PIBF1	progesterone immunomodulatory binding factor 1	10464	13q22.1	0.873367	6.74054	2.80805	0.0244124	0.335923	-3.1703	7.80931	6.53383	7.37568	6.12694	6.07167	6.64565	6.62069
214214_s_at	C1QBP	complement component 1, q subcomponent binding protein	708	17p13.3	0.33366	10.263	2.80797	0.0244154	0.335923	-3.17041	10.601	10.3711	10.389	10.1069	9.98787	10.2367	10.1487
214764_at	RRP15	ribosomal RNA processing 15 homolog (S. cerevisiae)	51018	1q41	-0.660653	5.93555	-2.8079	0.0244178	0.335923	-3.1705	5.46838	5.68853	5.51719	5.97937	5.97937	6.04587	6.87013
209259_s_at	SMC3	structural maintenance of chromosomes 3	9126	10q25	0.768833	7.29035	2.80788	0.0244186	0.335923	-3.17053	7.13592	7.93168	8.12145	7.1544	6.48924	7.06384	7.13592
206544_x_at	SMARCA2	SWI/SNF related, matrix associated, actin dependent regulator of chromatin, subfamily a, member 2	6595	9p22.3	0.564088	2.39825	2.80786	0.0244192	0.335923	-3.17055	2.31145	2.6956	3.15471	2.19112	2.09927	2.31145	2.02416
210104_at	MED6	mediator complex subunit 6	10001	14q24.2	0.917743	3.96792	2.80752	0.0244316	0.335923	-3.17101	4.28997	4.31688	4.87019	4.15466	3.66845	3.72318	2.75214
211537_x_at	MAP3K7	mitogen-activated protein kinase kinase kinase 7	6885	6q16.1-q16.3	1.25381	5.65644	2.80739	0.0244364	0.335923	-3.17118	6.26659	6.16252	6.6896	6.19541	4.39657	5.46718	4.41719
214252_s_at	CLN5	ceroid-lipofuscinosis, neuronal 5	1203	13q21.1-q32	0.682906	3.44951	2.8067	0.0244617	0.335923	-3.17211	3.33434	4.04304	4.14186	3.40697	3.40697	2.84883	2.96459
212217_at	PREPL	prolyl endopeptidase-like	9581	2p21	0.545815	6.69156	2.80653	0.0244677	0.335923	-3.17233	6.59566	7.07368	7.34104	6.59566	6.38462	6.25464	6.59566
208050_s_at	CASP2	caspase 2, apoptosis-related cysteine peptidase	835	7q34-q35	0.654617	1.97179	2.80636	0.0244738	0.335923	-3.17256	1.86508	2.49555	2.67695	1.92638	1.48399	1.92379	1.43081
217619_x_at					-0.815964	4.26132	-2.80527	0.0245139	0.336267	-3.17404	4.18715	3.98278	3.21525	4.27722	4.92144	4.27722	4.96821
203270_at	DTYMK	deoxythymidylate kinase (thymidylate kinase)	1841	2q37.3	0.945105	7.19943	2.8047	0.0245345	0.336341	-3.17479	8.19517	7.2301	7.7932	6.96866	7.34087	6.81195	6.05605
220386_s_at	EML4	echinoderm microtubule associated protein like 4	27436	2p22-p21	1.62601	4.97712	2.80395	0.024562	0.336511	-3.1758	4.76899	6.56597	6.38385	5.53516	3.6493	4.17673	3.75986
204820_s_at	BTN3A3	butyrophilin, subfamily 3, member A3	10384	6p21.3	-0.5592	6.60839	-2.80153	0.0246508	0.337043	-3.17905	6.22069	6.70582	5.94004	6.86048	6.86821	7.04918	6.61433
207304_at	ZNF45	zinc finger protein 45	7596	19q13.2	0.767782	2.79912	2.80146	0.0246534	0.337043	-3.17915	2.82911	3.03233	3.85211	2.82911	2.28071	2.59013	2.18032
214001_x_at	RPS10	ribosomal protein S10	6204	6p21.31	-2.41895	6.58048	-2.80102	0.0246695	0.337043	-3.17973	5.46611	6.37397	3.7546	6.63056	7.03239	7.1003	9.70546
206833_s_at	ACYP2	acylphosphatase 2, muscle type	98	2p16.2	0.659016	3.79258	2.8007	0.0246814	0.337043	-3.18016	4.23865	4.19502	4.07381	3.70146	3.1605	4.04189	3.13671
202095_s_at	BIRC5	baculoviral IAP repeat-containing 5	332	17q25	0.573354	9.10074	2.8007	0.0246814	0.337043	-3.18017	9.57992	9.20888	9.4963	9.12694	9.06554	8.85047	8.37712
212544_at	ZNHIT3	zinc finger, HIT type 3	9326	17q12	0.863441	8.52607	2.79901	0.0247437	0.337043	-3.18243	9.19205	8.7008	9.16554	8.7008	8.37395	8.17465	7.37468
203138_at	HAT1	histone acetyltransferase 1	8520	2q31.2-q33.1	0.545649	8.12343	2.7978	0.0247886	0.337043	-3.18407	8.64417	8.28204	8.37948	8.00831	7.48958	7.81963	8.2408
210206_s_at	DDX11	DEAD/H (Asp-Glu-Ala-Asp/His) box polypeptide 11 (CHL1-like helicase homolog, S. cerevisiae)	1663	12p11	1.15106	3.04009	2.79591	0.0248584	0.337043	-3.1866	2.82218	3.53583	4.7355	2.90494	2.3042	2.46812	2.50986
212107_s_at	DHX9	DEAH (Asp-Glu-Ala-His) box polypeptide 9	1660	1q25	1.43083	5.38655	2.79589	0.0248592	0.337043	-3.18663	6.5249	5.63647	6.45113	5.63647	4.20117	5.53696	3.71874
219006_at	C6orf66	chromosome 6 open reading frame 66	29078	6q16.1	0.381435	7.5071	2.79576	0.0248639	0.337043	-3.1868	7.84023	7.50565	7.82932	7.39091	7.49934	7.2018	7.28247
218982_s_at	MRPS17	mitochondrial ribosomal protein S17	51373	7p11	0.691539	8.0648	2.79524	0.0248834	0.337043	-3.1875	8.59053	8.30838	8.48097	8.1544	8.01777	7.78043	7.1211
201695_s_at	NP	nucleoside phosphorylase	4860	14q13.1	1.21766	5.01188	2.7952	0.0248846	0.337043	-3.18755	6.04445	5.42455	5.65405	5.06985	4.82215	4.82987	3.23824
202254_at	SIPA1L1	signal-induced proliferation-associated 1 like 1	26037	14q24.2	-0.581864	5.57516	-2.79517	0.0248861	0.337043	-3.1876	5.02162	5.34734	5.35904	6.20569	6.03234	5.47767	5.5824
213308_at	SHANK2	SH3 and multiple ankyrin repeat domains 2	22941	11q13.3	-0.461333	2.89989	-2.79516	0.0248864	0.337043	-3.18761	2.89935	2.52156	2.4879	3.38927	2.97272	2.92854	3.09986
215931_s_at	ARFGEF2	ADP-ribosylation factor guanine nucleotide-exchange factor 2 (brefeldin A-inhibited)	10564	20q13.13	0.678088	1.73567	2.79474	0.0249019	0.337043	-3.18818	1.76273	2.09402	2.51269	1.56131	1.26739	1.87026	1.08128
206075_s_at	CSNK2A1	casein kinase 2, alpha 1 polypeptide	1457	20p13	1.3737	5.72086	2.79473	0.0249022	0.337043	-3.18818	5.84266	6.70312	6.97171	6.22302	4.71023	5.39134	4.20394
209876_at	GIT2	G protein-coupled receptor kinase interacting ArfGAP 2	9815	12q24.1	0.584065	2.35258	2.79408	0.0249266	0.337043	-3.18907	2.32103	2.54126	3.19672	2.21154	1.97077	2.13533	2.09144
AFFX-BioB-3_at					-2.93372	5.99867	-2.79385	0.024935	0.337043	-3.18937	4.95774	4.35232	3.65672	4.52432	6.93687	8.07101	9.49171
204427_s_at	TMED2	transmembrane emp24 domain trafficking protein 2	10959	12q24.31	1.28445	7.69359	2.79382	0.0249361	0.337043	-3.18941	7.85306	8.77832	8.65131	8.08624	6.04884	7.18779	7.24958
218156_s_at	TSR1	TSR1, 20S rRNA accumulation, homolog (S. cerevisiae)	55720	17p13.3	0.970814	7.48991	2.79381	0.0249364	0.337043	-3.18942	7.81274	8.0951	8.22613	7.72728	7.15899	7.27063	6.13849
205925_s_at	RAB3B	RAB3B, member RAS oncogene family	5865	1p32-p31	0.620088	2.22836	2.79349	0.0249483	0.337043	-3.18985	2.09897	2.58725	3.06187	2.09897	2.01217	1.78231	1.95699
218343_s_at	GTF3C3	general transcription factor IIIC, polypeptide 3, 102kDa	9330	2q33.1	1.25207	4.72709	2.79314	0.0249613	0.337043	-3.19032	5.41104	5.31748	5.59914	5.17905	3.98992	4.53814	3.05483
219460_s_at	TMEM127	transmembrane protein 127	55654	2q11.2	-0.502846	4.22288	-2.7926	0.0249816	0.337043	-3.19105	3.57428	4.15075	4.08158	4.30311	4.71099	4.37806	4.36137
210768_x_at	TMCO1	transmembrane and coiled-coil domains 1	54499	1q22-q25	0.332187	5.61982	2.79209	0.0250007	0.337043	-3.19174	5.77818	5.79435	5.85638	5.60112	5.33592	5.60112	5.37165
203583_at	UNC50	unc-50 homolog (C. elegans)	25972	2q11.2	0.722017	6.49282	2.79088	0.0250458	0.337043	-3.19336	7.03301	6.83718	6.84601	6.79015	5.81571	6.37047	5.75722
215686_x_at	TFAP2B	transcription factor AP-2 beta (activating enhancer binding protein 2 beta)	7021	6p12	0.901788	3.39909	2.79081	0.0250485	0.337043	-3.19346	3.26633	3.77516	4.70171	3.26633	2.71029	3.1099	2.96394
212492_s_at	JMJD2B	jumonji domain containing 2B	23030	19p13.3	-0.463573	6.14969	-2.79041	0.0250634	0.337043	-3.19399	5.75635	5.67048	6.22754	6.26327	6.53883	6.36382	6.22754
201160_s_at	CSDA	cold shock domain protein A	8531	12p13.1	-0.492035	9.73847	-2.79027	0.0250686	0.337043	-3.19418	9.65531	9.26454	9.45206	9.6829	10.146	9.76655	10.2019
219631_at	LRP12	low density lipoprotein-related protein 12	29967	8q22.2-q23.1	0.421369	2.68275	2.79006	0.0250766	0.337043	-3.19447	2.8893	2.6607	3.22058	2.424	2.54823	2.44978	2.58663
220655_at	TNIP3	TNFAIP3 interacting protein 3	79931	4q27	-0.674888	1.90244	-2.78998	0.0250794	0.337043	-3.19457	1.43781	1.58442	1.52814	1.85714	1.8215	2.29112	2.79696
202487_s_at	H2AFV	H2A histone family, member V	94239	7p13	1.04489	8.26296	2.78986	0.025084	0.337043	-3.19473	8.98089	8.66422	8.935	8.46069	8.19984	7.81698	6.78309
210186_s_at	FKBP1A	FK506 binding protein 1A, 12kDa	2280	20p13	1.59898	6.07375	2.78909	0.0251127	0.337043	-3.19576	5.65694	7.66178	7.64364	6.40023	4.82848	5.06693	5.25825
204524_at	PDPK1	3-phosphoinositide dependent protein kinase-1	5170	16p13.3	-0.499241	2.99396	-2.78875	0.0251254	0.337043	-3.19622	2.98349	2.40131	2.74123	3.29222	3.10892	3.44704	2.98349
218207_s_at	STMN3	stathmin-like 3	50861	20q13.3	0.472805	2.86798	2.78867	0.0251286	0.337043	-3.19633	2.77103	3.27744	3.366	2.79913	2.65675	2.70548	2.50004
213420_at	DHX57	DEAH (Asp-Glu-Ala-Asp/His) box polypeptide 57	90957	2p22.1	0.524603	4.41838	2.78862	0.0251303	0.337043	-3.19639	4.49652	4.90122	4.75673	4.49652	4.18421	4.29109	3.80238
208797_s_at	GOLGA8A	golgi autoantigen, golgin subfamily a, 8A	23015	15q11.2	-0.541224	3.43243	-2.78727	0.025181	0.337054	-3.19821	3.33234	3.24052	2.79662	3.33234	3.75536	3.61673	3.9531
218144_s_at	INF2	inverted formin, FH2 and WH2 domain containing	64423	14q32.33	-0.440309	4.02049	-2.78679	0.0251992	0.337054	-3.19886	3.78134	3.89108	3.63425	4.00954	4.46506	4.36028	4.00192
201245_s_at	OTUB1	OTU domain, ubiquitin aldehyde binding 1	55611	11q13.1	0.891746	8.12796	2.78632	0.025217	0.337054	-3.1995	8.32193	8.6635	8.92717	8.13348	8.09663	7.86183	6.89121
221972_s_at	SDF4	stromal cell derived factor 4	51150	1p36.33	0.895623	5.19909	2.7862	0.0252215	0.337054	-3.19965	5.37981	5.6094	6.1434	5.34104	4.69428	5.12903	4.09664
209883_at	GLT25D2	glycosyltransferase 25 domain containing 2	23127	1q25	1.04915	4.58773	2.78553	0.0252464	0.337054	-3.20055	4.56237	5.43887	5.56051	4.44415	4.84882	3.62698	3.63246
201053_s_at	PSMF1	proteasome (prosome, macropain) inhibitor subunit 1 (PI31)	9491	20p13	-0.361422	8.22985	-2.78474	0.0252765	0.337054	-3.20162	8.03822	8.05734	7.9744	8.33125	8.20376	8.37359	8.63036
208951_at	ALDH7A1	aldehyde dehydrogenase 7 family, member A1	501	5q31	1.25962	4.85527	2.78462	0.0252808	0.337054	-3.20177	5.23674	5.24818	6.24024	5.05788	4.55231	4.4446	3.20693
211033_s_at	PEX7	peroxisomal biogenesis factor 7	5191	6q23.3	0.451107	3.67244	2.78429	0.0252935	0.337054	-3.20222	3.81986	3.92558	4.04519	3.74089	3.62727	3.17176	3.3765
215303_at	DCLK1	doublecortin-like kinase 1	9201	13q13	-0.5932	2.46729	-2.78427	0.0252943	0.337054	-3.20225	2.46499	2.01115	1.90883	2.43072	3.16346	2.66473	2.62717
203630_s_at	COG5	component of oligomeric golgi complex 5	10466	7q22-q31	0.587441	5.96742	2.78367	0.0253167	0.337054	-3.20305	6.06919	6.28379	6.55632	6.08789	5.88262	5.33381	5.5583
203931_s_at	MRPL12	mitochondrial ribosomal protein L12	6182	17q25	0.473894	8.17576	2.78298	0.0253429	0.337054	-3.20398	8.49086	8.20308	8.64572	8.00557	8.2291	7.98065	7.67531
201776_s_at	KIAA0494	KIAA0494	9813	1pter-p22.1	1.22317	3.49578	2.78271	0.0253532	0.337054	-3.20435	3.05405	4.67694	4.85321	3.42874	2.7269	3.10093	2.62971
202536_at	CHMP2B	chromatin modifying protein 2B	25978	3p11.2	0.384674	5.92215	2.78229	0.0253692	0.337054	-3.20491	6.25784	5.88509	6.28297	5.69275	5.66841	5.77953	5.88848
211330_s_at	HFE	hemochromatosis	3077	6p21.3	0.51676	2.23281	2.78093	0.0254206	0.337054	-3.20673	2.19292	2.85946	2.53192	1.84199	2.27756	1.98585	1.93997
217459_at					-0.325569	1.89712	-2.78039	0.0254411	0.337054	-3.20746	1.77921	1.77921	1.57482	1.97056	1.99556	1.9906	2.18989
220609_at	LOC202181	hypothetical protein LOC202181	202181	5q35.3	-0.950873	2.93307	-2.78002	0.025455	0.337054	-3.20795	2.89354	2.35519	1.9204	2.81524	4.0783	3.04642	3.42237
214785_at	VPS13A	vacuolar protein sorting 13 homolog A (S. cerevisiae)	23230	9q21	-0.554583	4.36059	-2.78	0.0254559	0.337054	-3.20798	4.05636	4.06379	4.01091	4.33462	4.79989	4.25412	5.00446
216067_at					-1.25297	3.8453	-2.77971	0.0254671	0.337054	-3.20838	3.08797	3.27633	3.02365	3.84235	5.73205	3.87189	4.08286
217821_s_at	WBP11	WW domain binding protein 11	51729	12p12.3	1.05256	7.37385	2.77969	0.0254676	0.337054	-3.2084	7.18455	8.08546	8.65591	7.50767	6.46469	7.0434	6.67523
214314_s_at	EIF5B	eukaryotic translation initiation factor 5B	9669	2q11.2	-1.00055	6.27228	-2.77958	0.0254719	0.337054	-3.20855	6.09089	5.52852	5.48221	6.20134	7.59835	6.80828	6.19636
203336_s_at	ITGB1BP1	integrin beta 1 binding protein 1	9270	2p25.2	0.46925	6.6949	2.77956	0.0254727	0.337054	-3.20858	7.04631	6.93284	6.90998	6.74832	6.72802	6.25665	6.24218
210285_x_at	WTAP	Wilms tumor 1 associated protein	9589	6q25-q27	1.2274	6.50106	2.77877	0.0255028	0.337054	-3.20964	7.26296	7.06438	7.27995	6.73251	5.90256	6.51336	4.7517
208113_x_at	PABPC3	poly(A) binding protein, cytoplasmic 3	5042	13q12-q13	-0.333394	10.8942	-2.77874	0.025504	0.337054	-3.20968	10.7763	10.6618	10.673	11.0426	10.935	11.2358	10.935
210337_s_at	ACLY	ATP citrate lyase	47	17q12-q21	1.72585	7.06275	2.77819	0.0255249	0.337054	-3.21042	7.35987	8.12169	8.66529	7.87707	5.09036	6.20576	6.1192
212878_s_at	KLC1	kinesin light chain 1	3831	14q32.3	0.806548	6.80993	2.77807	0.0255294	0.337054	-3.21058	6.88943	7.08461	7.8384	6.94858	6.52747	6.38693	5.99408
201609_x_at	ICMT	isoprenylcysteine carboxyl methyltransferase	23463	1p36.21	0.644537	5.09507	2.77732	0.0255583	0.337054	-3.2116	5.49419	4.9774	5.91853	4.56189	4.94137	4.74139	5.03069
214508_x_at	CREM	cAMP responsive element modulator	1390	10p11.21	0.698485	3.40237	2.77686	0.0255758	0.337054	-3.21221	4.20698	3.39189	3.80565	3.39189	2.64636	3.3588	3.01503
213028_at	NFRKB	nuclear factor related to kappaB binding protein	4798	11q24-q25	-0.511502	4.82592	-2.77669	0.0255823	0.337054	-3.21244	4.53713	4.38498	4.67878	4.78435	5.35378	4.78435	5.25805
208749_x_at	FLOT1	flotillin 1	10211	6p21.3	0.515002	6.6647	2.77644	0.0255917	0.337054	-3.21277	6.67905	7.09183	7.10607	6.41115	6.80311	6.16919	6.39247
213211_s_at	TAF6L	TAF6-like RNA polymerase II, p300/CBP-associated factor (PCAF)-associated factor, 65kDa	10629	11q12.3	0.630156	3.07267	2.77614	0.0256032	0.337054	-3.21318	3.17861	3.28817	3.83151	2.45779	3.17861	2.93005	2.64398
210620_s_at	GTF3C2	general transcription factor IIIC, polypeptide 2, beta 110kDa	2976	2p23.3	0.783475	2.8088	2.77603	0.0256073	0.337054	-3.21332	2.92626	3.08014	3.76311	2.95759	1.98926	2.32675	2.61851
203967_at	CDC6	cell division cycle 6 homolog (S. cerevisiae)	990	17q21.3	0.910204	5.92914	2.7755	0.0256276	0.337054	-3.21404	6.08483	7.10755	6.1554	5.74831	5.57477	4.89714	5.93601
210625_s_at	AKAP1	A kinase (PRKA) anchor protein 1	8165	17q21-q23	1.17809	3.97436	2.77543	0.0256305	0.337054	-3.21414	4.06229	4.3411	5.53928	4.18893	3.65198	3.09796	2.93901
202407_s_at	PRPF31	PRP31 pre-mRNA processing factor 31 homolog (S. cerevisiae)	26121	19q13.42	1.43262	4.514	2.77494	0.025649	0.337099	-3.21479	5.11309	5.12444	5.7604	5.10765	4.18826	3.58721	2.71697
214240_at	GAL	galanin prepropeptide	51083	11q13.2	1.13376	4.58461	2.77449	0.0256662	0.337126	-3.21539	4.39187	5.00089	6.30467	4.30849	4.15901	4.10195	3.82539
206551_x_at	KLHL24	kelch-like 24 (Drosophila)	54800	3q27.1	-0.876387	6.20815	-2.77353	0.0257033	0.337309	-3.21669	5.94844	5.85015	5.32349	5.79021	6.69592	6.74031	7.10855
216232_s_at	GCN1L1	GCN1 general control of amino-acid synthesis 1-like 1 (yeast)	10985	12q24.2	0.830526	7.00683	2.77334	0.0257104	0.337309	-3.21694	7.07016	7.61724	7.75684	7.24019	6.51134	6.81711	6.0349
33494_at	ETFDH	electron-transferring-flavoprotein dehydrogenase	2110	4q32-q35	0.524271	3.04003	2.77066	0.0258136	0.337899	-3.22055	3.47052	3.04703	3.5013	3.04703	2.59532	3.04703	2.572
221939_at	CARM1	coactivator-associated arginine methyltransferase 1	10498	19p13.2	-0.830923	5.91266	-2.77064	0.0258146	0.337899	-3.22058	5.63224	5.99967	4.68162	5.99967	6.43848	6.25081	6.3861
210027_s_at	APEX1	APEX nuclease (multifunctional DNA repair enzyme) 1	328	14q11.2-q12	0.513424	9.61835	2.77046	0.0258214	0.337899	-3.22082	9.7626	9.91179	10.0608	9.75022	9.34285	9.48431	9.01585
202872_at	ATP6V1C1	ATPase, H+ transporting, lysosomal 42kDa, V1 subunit C1	528	8q22.3	0.616022	4.16608	2.77024	0.02583	0.337899	-3.22112	4.52276	4.42038	4.61112	4.32477	3.85138	3.36194	4.07017
213876_x_at	ZRSR2	zinc finger (CCCH type), RNA-binding motif and serine/arginine rich 2	8233	Xp22.1	-0.669276	4.79845	-2.77007	0.0258363	0.337899	-3.22134	4.69782	4.02993	4.52027	4.71632	5.39931	4.83101	5.39448
212061_at	SR140	U2-associated SR140 protein	23350	3q23	0.771269	6.97809	2.76923	0.025869	0.337899	-3.22248	7.0119	7.28807	7.95648	6.84538	6.95614	6.12319	6.66549
209049_s_at	ZMYND8	zinc finger, MYND-type containing 8	23613	20q13.12	-0.423711	8.39634	-2.76909	0.0258741	0.337899	-3.22266	8.04239	8.31745	8.1028	8.53768	8.78406	8.7008	8.28917
211138_s_at	KMO	kynurenine 3-monooxygenase (kynurenine 3-hydroxylase)	8564	1q42-q44	1.31222	6.16211	2.76856	0.0258946	0.337899	-3.22337	7.18016	7.031	6.52469	6.33108	5.79948	6.00883	4.25954
210115_at	RPL39L	ribosomal protein L39-like	116832	3q27	0.936416	6.61358	2.76812	0.025912	0.337899	-3.22397	7.78296	6.60293	7.06013	6.2086	6.4772	6.60293	5.56029
205789_at	CD1D	CD1d molecule	912	1q22-q23	-0.422789	1.81971	-2.76737	0.0259409	0.337899	-3.22498	1.77264	1.55246	1.40926	1.89679	1.99412	1.83343	2.27929
219969_at	CXorf15	chromosome X open reading frame 15	55787	Xp22.2	0.43132	2.12325	2.76735	0.0259416	0.337899	-3.225	2.09237	2.53814	2.47864	2.0383	1.89091	1.73201	2.09237
213931_at	ID2	inhibitor of DNA binding 2, dominant negative helix-loop-helix protein	3398	2p25	-1.32601	6.72229	-2.76721	0.0259472	0.337899	-3.22519	5.74201	6.79327	5.35844	6.79327	7.84418	6.49456	8.03031
211699_x_at	HBA1	hemoglobin, alpha 1	3039	16p13.3	0.518843	2.28598	2.76693	0.0259578	0.337899	-3.22556	2.21505	2.67168	2.86065	2.02245	1.80288	2.21505	2.21409
212460_at	C14orf147	chromosome 14 open reading frame 147	171546	14q13.1	0.634795	5.45006	2.76635	0.0259803	0.337899	-3.22634	6.04981	5.57683	5.81177	5.40753	5.29357	4.6034	5.40753
208932_at	PPP4C	protein phosphatase 4 (formerly X), catalytic subunit	5531	16p12-p11	0.79511	7.27214	2.76593	0.0259969	0.337899	-3.22692	7.66533	7.82635	7.68778	7.40448	7.25969	6.90392	6.15741
202131_s_at	RIOK3	RIO kinase 3 (yeast)	8780	18q11.2	1.35421	3.7961	2.7659	0.025998	0.337899	-3.22696	4.49171	4.57616	4.64192	4.14307	2.39892	4.00416	2.31674
202911_at	MSH6	mutS homolog 6 (E. coli)	2956	2p16	0.454566	8.69515	2.76438	0.026057	0.337945	-3.229	9.0472	9.10725	8.71025	8.71025	8.62405	8.22297	8.44407
206658_at	UPK3B	uroplakin 3B	80761	7q11.2	-0.452339	2.46465	-2.76435	0.0260584	0.337945	-3.22904	2.32779	2.14175	2.14897	2.45203	2.72008	2.45846	3.00347
201444_s_at	ATP6AP2	ATPase, H+ transporting, lysosomal accessory protein 2	10159	Xp11.4	1.38708	6.59956	2.76391	0.0260755	0.337945	-3.22963	7.08753	7.53446	7.55454	7.04781	4.83448	6.57862	5.55949
208993_s_at	PPIG	peptidylprolyl isomerase G (cyclophilin G)	9360	2q31.1	-0.911217	8.00266	-2.76358	0.0260881	0.337945	-3.23007	8.14539	7.32859	6.9719	8.28948	8.84407	8.59649	7.84267
203125_x_at	SLC11A2	solute carrier family 11 (proton-coupled divalent metal ion transporters), member 2	4891	12q13	0.641689	2.6132	2.76354	0.02609	0.337945	-3.23013	2.84028	2.73579	3.36356	2.19457	2.73183	2.48137	1.94499
210830_s_at	PON2	paraoxonase 2	5445	7q21.3	0.952421	3.53422	2.76347	0.0260926	0.337945	-3.23023	3.55432	3.99404	4.68702	3.55946	3.55946	2.62868	2.75654
208066_s_at	GTF2B	general transcription factor IIB	2959	1p22-p21	0.459603	6.27134	2.76217	0.0261434	0.338405	-3.23197	6.7252	6.43496	6.44177	6.44317	5.94285	5.91674	5.99472
212862_at	CDS2	CDP-diacylglycerol synthase (phosphatidate cytidylyltransferase) 2	8760	20p13	0.880781	3.08108	2.7608	0.0261971	0.338781	-3.23382	2.92694	3.95982	3.86638	3.29364	2.43496	2.72771	2.35808
201364_s_at	OAZ2	ornithine decarboxylase antizyme 2	4947	15q22.31	1.1833	6.14965	2.76065	0.0262028	0.338781	-3.23402	6.45151	6.731	7.29494	6.45686	5.74019	5.81496	4.55807
212871_at	MAPKAPK5	mitogen-activated protein kinase-activated protein kinase 5	8550	12q24.12-q24.13	1.02446	6.15343	2.76008	0.0262251	0.338835	-3.23478	6.56315	6.23754	7.41581	6.48348	5.19416	5.69618	5.48366
202137_s_at	ZMYND11	zinc finger, MYND domain containing 11	10771	10p14	0.538643	2.44379	2.75977	0.0262374	0.338835	-3.23521	2.39144	2.6476	3.2157	2.29044	2.23524	2.10862	2.21746
206720_at	MGAT5	mannosyl (alpha-1,6-)-glycoprotein beta-1,6-N-acetyl-glucosaminyltransferase	4249	2q21	-0.346707	1.74611	-2.75847	0.0262884	0.339297	-3.23695	1.63221	1.43763	1.57413	1.67932	2.00338	1.91258	1.98351
216684_s_at	SS18	synovial sarcoma translocation, chromosome 18	6760	18q11.2	0.365408	3.64261	2.75752	0.0263258	0.339396	-3.23824	3.84508	3.7776	3.93156	3.67417	3.60181	3.36655	3.30149
210480_s_at	MYO6	myosin VI	4646	6q13	0.662071	2.88818	2.75666	0.0263596	0.339396	-3.23939	2.96889	2.96147	3.86917	2.60813	2.71902	2.37142	2.71919
205370_x_at	DBT	dihydrolipoamide branched chain transacylase E2	1629	1p31	-0.795795	9.15125	-2.75661	0.0263617	0.339396	-3.23946	8.95237	8.94566	8.19149	9.05948	10.08	9.53405	9.2957
210588_x_at	HNRNPH3	heterogeneous nuclear ribonucleoprotein H3 (2H9)	3189	10q22	0.563176	7.44509	2.75637	0.026371	0.339396	-3.23978	7.58602	7.45821	8.25648	7.18632	7.38818	7.07355	7.16686
205335_s_at	SRP19	signal recognition particle 19kDa	6728	5q21-q22	0.530724	7.54676	2.75614	0.0263802	0.339396	-3.24009	8.10277	7.56403	7.88329	7.11869	7.56403	7.06021	7.5343
218903_s_at	OBFC2B	oligonucleotide/oligosaccharide-binding fold containing 2B	79035	12q13.2	0.987168	8.12236	2.75596	0.0263875	0.339396	-3.24034	8.11635	8.85213	9.09088	8.298	7.57023	7.98065	6.94826
205882_x_at	ADD3	adducin 3 (gamma)	120	10q24.2-q24.3	1.12695	6.11007	2.75422	0.026456	0.340081	-3.24268	6.97991	6.77024	6.51199	6.42168	5.8547	5.71698	4.51503
212194_s_at	TM9SF4	transmembrane 9 superfamily protein member 4	9777	20q11.21	1.32214	3.43823	2.75368	0.0264774	0.34016	-3.2434	3.01088	4.74415	4.8262	3.29698	3.29698	2.33641	2.55603
89476_r_at	NPEPL1	aminopeptidase-like 1	79716	20q13.32	-0.591237	3.77792	-2.75263	0.026519	0.340384	-3.24482	3.65452	3.56307	3.10262	3.63621	4.04323	4.03294	4.41285
212373_at	FEM1B	fem-1 homolog b (C. elegans)	10116	15q22	0.863664	3.81209	2.75247	0.0265254	0.340384	-3.24503	4.54921	4.40434	3.9633	3.9633	3.58365	2.6349	3.58596
209157_at	DNAJA2	DnaJ (Hsp40) homolog, subfamily A, member 2	10294	16q12.1	0.645378	6.42203	2.75032	0.0266109	0.341012	-3.24793	6.80758	6.90242	6.66245	6.02971	5.58145	6.48102	6.48956
216255_s_at	GRM8	glutamate receptor, metabotropic 8	2918	7q31.3-q32.1	1.03157	2.42186	2.75012	0.0266189	0.341012	-3.2482	2.38533	2.7118	3.93686	2.11052	1.4661	2.1444	2.19803
206668_s_at	SCAMP1	secretory carrier membrane protein 1	9522	5q13.3-q14.1	0.576524	2.43785	2.74987	0.0266288	0.341012	-3.24854	2.33116	2.78318	3.18753	2.33116	2.30243	1.97052	2.15896
219470_x_at	CCNJ	cyclin J	54619	10pter-q26.12	0.730625	4.5393	2.74914	0.0266579	0.341012	-3.24952	4.58687	5.43197	4.85156	4.58687	4.10023	3.7589	4.4587
205877_s_at	ZC3H7B	zinc finger CCCH-type containing 7B	23264	22q13.2	-0.351872	2.9791	-2.74885	0.0266694	0.341012	-3.24991	2.89365	2.69741	2.74304	3.09013	3.12681	3.33886	2.96381
221423_s_at	YIPF5	Yip1 domain family, member 5	81555	5q32	1.07232	3.31593	2.74832	0.0266908	0.341012	-3.25063	3.66774	3.46541	4.65291	3.41077	2.19583	3.28748	2.53139
209292_at	ID4	inhibitor of DNA binding 4, dominant negative helix-loop-helix protein	3400	6p22-p21	0.688312	3.90418	2.74812	0.0266987	0.341012	-3.2509	4.37594	4.04004	4.47653	3.74916	3.01095	3.61089	4.06577
206081_at	SLC24A1	solute carrier family 24 (sodium/potassium/calcium exchanger), member 1	9187	15q22	-0.491146	4.38298	-2.74798	0.026704	0.341012	-3.25107	3.73837	4.48591	4.08271	4.5508	4.65749	4.51938	4.64623
217497_at	TYMP	thymidine phosphorylase	1890	22q13	-0.539444	2.58558	-2.74755	0.0267216	0.341012	-3.25167	2.17143	2.47771	2.18283	2.50953	2.63773	2.86732	3.25251
208893_s_at	DUSP6	dual specificity phosphatase 6	1848	12q22-q23	1.1759	6.20278	2.74729	0.0267317	0.341012	-3.25201	6.46338	6.79108	7.36972	6.22739	5.69838	6.27168	4.59785
222371_at					-1.16445	5.31661	-2.74702	0.0267428	0.341012	-3.25238	5.13656	4.83452	3.98255	5.15756	6.69731	5.35458	6.05322
203883_s_at	RAB11FIP2	RAB11 family interacting protein 2 (class I)	22841	10q26.11	-0.695726	6.88502	-2.74637	0.0267687	0.341148	-3.25325	6.62224	6.77809	6.06204	6.94309	7.74523	7.02176	7.02265
207043_s_at	SLC6A9	solute carrier family 6 (neurotransmitter transporter, glycine), member 9	6536	1p33	0.576299	2.15077	2.7457	0.0267955	0.341264	-3.25415	1.96832	2.71476	2.75717	2.01356	1.73043	2.01356	1.85759
212706_at	RASA4	RAS p21 protein activator 4	10156	7q22	-0.676438	3.50664	-2.74506	0.0268212	0.341264	-3.25502	2.49651	3.31048	3.55334	3.87121	3.60236	3.88218	3.83044
207623_at	ABCF2	ATP-binding cassette, sub-family F (GCN20), member 2	10061	7q36	-0.461625	2.17383	-2.74499	0.0268238	0.341264	-3.2551	1.71219	2.18146	1.83649	2.18146	2.25434	2.65108	2.39981
210074_at	CTSL2	cathepsin L2	1515	9q22.2	0.733907	3.48744	2.74386	0.0268692	0.341387	-3.25662	4.13049	3.21838	4.37158	3.13781	3.22427	2.99183	3.33773
213995_at	ATP5S	ATP synthase, H+ transporting, mitochondrial F0 complex, subunit s (factor B)	27109	14q22.1	0.465328	4.03779	2.74327	0.0268932	0.341387	-3.25743	4.22009	4.25556	4.43542	4.22009	3.65213	3.85723	3.62401
219094_at	ARMC8	armadillo repeat containing 8	25852	3q22.3	0.432234	2.91551	2.74326	0.0268935	0.341387	-3.25744	3.39028	3.01207	3.08516	2.69409	2.53269	2.68222	3.01207
200886_s_at	PGAM1	phosphoglycerate mutase 1 (brain)	5223	10q25.3	0.401456	10.3274	2.74263	0.026919	0.341387	-3.25829	10.5282	10.4479	10.6944	10.402	10.2	10.1146	9.90492
202425_x_at	PPP3CA	protein phosphatase 3 (formerly 2B), catalytic subunit, alpha isoform	5530	4q21-q24	-0.405951	5.55949	-2.74249	0.0269243	0.341387	-3.25847	5.17828	5.37722	5.42704	5.46746	5.83738	5.94812	5.68089
215439_x_at					-0.556967	2.49511	-2.74247	0.0269254	0.341387	-3.25851	2.00642	2.46376	2.06035	2.42444	3.1598	2.72535	2.62565
213508_at	C14orf147	chromosome 14 open reading frame 147	171546	14q13.1	0.604729	3.01989	2.74155	0.0269625	0.341534	-3.25974	3.47006	3.10447	3.52181	2.60858	3.27991	2.72833	2.42605
201781_s_at	AIP	aryl hydrocarbon receptor interacting protein	9049	11q13.3	1.26008	4.30007	2.74142	0.0269677	0.341534	-3.25992	4.86961	4.74414	5.44661	4.74414	4.05275	3.59715	2.64612
203626_s_at	SKP2	S-phase kinase-associated protein 2 (p45)	6502	5p13	1.20127	2.43502	2.74066	0.0269983	0.341534	-3.26094	2.16463	2.97106	4.22869	2.23884	1.84613	1.63264	1.96316
202199_s_at	SRPK1	SFRS protein kinase 1	6732	6p21.3-p21.2	1.16531	3.22877	2.74033	0.0270116	0.341534	-3.26138	3.02704	3.89724	4.75971	3.43376	2.59123	2.57607	2.31636
202717_s_at	CDC16	cell division cycle 16 homolog (S. cerevisiae)	8881	13q34	1.42351	5.20988	2.73967	0.0270384	0.341534	-3.26228	5.78532	5.70271	6.58194	5.82701	4.60882	4.53668	3.42671
219356_s_at	CHMP5	chromatin modifying protein 5	51510	9p13.3	0.847288	7.72111	2.73936	0.027051	0.341534	-3.26269	8.88774	7.63575	8.09234	7.63575	6.89252	7.45452	7.44916
212924_s_at	LSM4	LSM4 homolog, U6 small nuclear RNA associated (S. cerevisiae)	25804	19p13.11	-0.47015	3.01543	-2.73821	0.0270976	0.341534	-3.26424	2.97945	2.84313	2.41775	2.97945	3.33758	3.19467	3.35601
203517_at	MTX2	metaxin 2	10651	2q31.1	0.444252	7.97259	2.73797	0.0271072	0.341534	-3.26456	8.48601	7.95237	8.24097	7.95187	7.80438	7.81176	7.56078
201105_at	LGALS1	lectin, galactoside-binding, soluble, 1	3956	22q13.1	0.655245	4.29332	2.73752	0.0271256	0.341534	-3.26517	5.21757	4.42399	4.36168	4.36168	3.92397	3.85693	3.90744
202303_x_at	SMARCA5	SWI/SNF related, matrix associated, actin dependent regulator of chromatin, subfamily a, member 5	8467	4q31.1-q31.2	0.494814	6.63513	2.73747	0.0271277	0.341534	-3.26524	6.88544	6.9266	6.94161	6.62285	6.28172	6.04725	6.74045
202380_s_at	NKTR	natural killer-tumor recognition sequence	4820	3p23-p21	0.684574	3.31823	2.73711	0.0271422	0.341534	-3.26572	3.60981	3.39232	4.12611	3.55535	2.91886	2.91561	2.70953
218402_s_at	HPS4	Hermansky-Pudlak syndrome 4	89781	22cen-q12.3	0.947525	3.94908	2.73686	0.0271525	0.341534	-3.26607	4.12575	4.10198	5.24383	3.99692	3.70175	3.51528	2.95804
218228_s_at	TNKS2	tankyrase, TRF1-interacting ankyrin-related ADP-ribose polymerase 2	80351	10q23.3	-0.295648	6.39736	-2.73593	0.0271903	0.341534	-3.26732	6.14958	6.20607	6.32961	6.59079	6.54168	6.54537	6.41843
218850_s_at	LIMD1	LIM domains containing 1	8994	3p21.3	0.858783	2.46937	2.73591	0.0271908	0.341534	-3.26734	2.43892	2.96141	3.47998	2.75741	1.91	1.73825	1.99962
218258_at	POLR1D	polymerase (RNA) I polypeptide D, 16kDa	51082	13q12.2	0.390581	9.4824	2.73572	0.0271988	0.341534	-3.2676	9.61314	9.56391	9.93971	9.4017	9.11035	9.42687	9.32111
204246_s_at	DCTN3	dynactin 3 (p22)	11258	9p13	0.613233	7.2978	2.73528	0.0272169	0.341534	-3.2682	7.92541	7.25973	7.7595	7.25989	7.01945	7.25973	6.60085
209497_s_at	RBM4B	RNA binding motif protein 4B	83759	11q13	0.855161	3.53492	2.73526	0.0272174	0.341534	-3.26821	3.61123	4.01104	4.44849	3.61123	3.61123	2.67072	2.78053
209832_s_at	CDT1	chromatin licensing and DNA replication factor 1	81620	16q24.3	1.28707	4.71606	2.73412	0.0272639	0.341534	-3.26975	4.53324	5.71923	6.10214	4.69982	4.34401	4.44829	3.16572
218679_s_at	VPS28	vacuolar protein sorting 28 homolog (S. cerevisiae)	51160	8q24.3	0.724356	8.56904	2.73405	0.027267	0.341534	-3.26985	8.94634	8.78124	9.22129	8.53041	8.54664	8.41113	7.54621
203685_at	BCL2	B-cell CLL/lymphoma 2	596	18q21.3	-0.572002	3.5512	-2.73392	0.0272721	0.341534	-3.27002	2.84416	3.62382	3.20504	3.62382	4.07584	3.86189	3.62382
212387_at	TCF4	transcription factor 4	6925	18q21.1	-0.373969	8.35354	-2.7327	0.0273219	0.341534	-3.27166	7.86985	8.31952	8.23018	8.4855	8.52863	8.58993	8.45121
215296_at	CDC42BPA	CDC42 binding protein kinase alpha (DMPK-like)	8476	1q42.11	-0.41856	2.97048	-2.73257	0.0273274	0.341534	-3.27184	2.74177	2.9574	2.49473	3.16551	3.1267	2.9574	3.34985
212531_at	LCN2	lipocalin 2	3934	9q34	-0.312617	2.06125	-2.73256	0.0273277	0.341534	-3.27185	1.96359	1.91194	1.7723	2.20886	2.16338	2.08076	2.32792
212704_at	ZCCHC11	zinc finger, CCHC domain containing 11	23318	1p32.3	0.74509	5.94621	2.73203	0.0273494	0.341534	-3.27257	5.83596	6.373	6.90697	5.96968	5.48583	5.75951	5.29253
222313_at					-1.12688	3.98945	-2.73199	0.0273513	0.341534	-3.27263	3.77222	3.00511	3.25922	4.14492	5.41139	4.71043	3.62284
217909_s_at	MLX	MAX-like protein X	6945	17q21.1	0.775916	5.22604	2.73182	0.0273582	0.341534	-3.27286	5.57591	5.44576	5.98659	5.45012	4.5953	5.1704	4.3582
204828_at	RAD9A	RAD9 homolog A (S. pombe)	5883	11q13.1-q13.2	0.57039	4.12867	2.73087	0.027397	0.341534	-3.27413	4.11054	4.60279	4.6505	3.76907	4.31857	3.80505	3.64419
204299_at	FUSIP1	FUS interacting protein (serine/arginine-rich) 1	10772	1p36.11	0.429013	7.8012	2.73083	0.0273986	0.341534	-3.27419	8.2325	7.80949	8.09706	7.73726	7.34564	7.63142	7.75504
219733_s_at	SLC27A5	solute carrier family 27 (fatty acid transporter), member 5	10998	19q13.43	0.624327	3.43071	2.73055	0.0274103	0.341534	-3.27457	3.79375	3.59826	3.97038	3.32204	3.59826	3.08473	2.64752
202870_s_at	CDC20	cell division cycle 20 homolog (S. cerevisiae)	991	1p34.1	0.616216	9.09254	2.7302	0.0274247	0.341534	-3.27504	9.4299	9.26479	9.63929	9.04441	9.11376	8.90533	8.25028
210601_at	CDH6	cadherin 6, type 2, K-cadherin (fetal kidney)	1004	5p15.1-p14	-0.481104	2.27668	-2.72993	0.0274357	0.341534	-3.2754	2.28719	1.99191	1.72619	2.26265	2.70682	2.36567	2.59633
209203_s_at	BICD2	bicaudal D homolog 2 (Drosophila)	23299	9q22.31	0.707028	2.65363	2.72895	0.027476	0.341534	-3.27672	2.93603	2.89826	3.33866	2.32966	2.60342	2.75267	1.71674
219961_s_at	NCRNA00153	non-protein coding RNA 153	55857	20pter-q11.23	0.532178	4.82759	2.72844	0.0274969	0.341534	-3.27741	4.78848	5.26109	5.34551	4.85369	4.71968	4.55948	4.26519
210679_x_at					-0.97437	6.07318	-2.7281	0.0275108	0.341534	-3.27787	5.52485	5.82336	5.20099	5.52113	6.76107	6.64905	7.03182
220578_at	ADAMTSL4	ADAMTS-like 4	54507	1q21.2	-0.477011	1.95381	-2.72795	0.0275171	0.341534	-3.27807	1.83516	1.71496	1.49359	1.87156	2.13746	2.10386	2.52011
201428_at	CLDN4	claudin 4	1364	7q11.23	-0.383831	1.67088	-2.72741	0.0275394	0.341534	-3.2788	1.57661	1.48126	1.29677	1.65963	1.70027	1.98935	1.99227
215010_s_at	BRSK2	BR serine/threonine kinase 2	9024	11p15.5	0.610033	2.45977	2.72704	0.0275545	0.341534	-3.27929	2.25265	2.93592	3.2365	2.2027	2.25265	2.08529	2.25265
221477_s_at	SOD2	superoxide dismutase 2, mitochondrial	6648	6q25.3	0.83385	3.07832	2.72698	0.0275571	0.341534	-3.27938	3.05899	3.53692	4.06851	3.05899	2.78592	2.95344	2.08548
213012_at	NEDD4	neural precursor cell expressed, developmentally down-regulated 4	4734	15q	0.617987	3.39663	2.72654	0.0275752	0.341534	-3.27997	4.19974	3.42984	3.61971	3.42984	2.80834	3.26427	3.02466
208299_at	CACNA1I	calcium channel, voltage-dependent, T type, alpha 1I subunit	8911	22q13.1	-0.44453	2.05305	-2.7264	0.0275813	0.341534	-3.28017	1.79161	1.88887	1.71659	1.92998	2.5406	2.36037	2.14327
208012_x_at	SP110	SP110 nuclear body protein	3431	2q37.1	-0.754687	5.40472	-2.72607	0.0275946	0.341534	-3.2806	5.02215	5.12187	4.77638	6.11723	5.1911	6.22371	5.38058
202578_s_at	DDX19A	DEAD (Asp-Glu-Ala-As) box polypeptide 19A	55308	16q22.1	1.07282	4.46686	2.72571	0.0276097	0.341534	-3.28109	4.36582	5.36989	5.50399	4.766	3.86547	4.0962	3.30064
201524_x_at	UBE2N	ubiquitin-conjugating enzyme E2N (UBC13 homolog, yeast)	7334	12q22	0.312617	10.2317	2.72567	0.0276114	0.341534	-3.28115	10.4448	10.4274	10.3589	10.2678	10.0962	9.96298	10.0639
215739_s_at	TUBGCP3	tubulin, gamma complex associated protein 3	10426	13q34	1.08363	3.25123	2.72566	0.0276115	0.341534	-3.28115	3.06358	4.06596	4.48182	3.29808	3.12873	2.12356	2.5969
210581_x_at	PATZ1	POZ (BTB) and AT hook containing zinc finger 1	23598	22q12.2	1.07196	2.62261	2.72491	0.0276429	0.341647	-3.28218	2.42713	3.18019	4.09817	2.68237	1.85721	1.84655	2.26665
204312_x_at	CREB1	cAMP responsive element binding protein 1	1385	2q34	0.871432	4.58145	2.72453	0.0276585	0.341647	-3.28268	4.83677	5.01349	5.38798	4.42331	3.53898	3.96343	4.90622
215943_at	KIAA1661	KIAA1661 protein	85375		-0.419812	1.95123	-2.72372	0.0276919	0.341647	-3.28377	1.75618	1.78046	1.59737	1.91652	2.16432	1.99232	2.45143
216933_x_at	APC	adenomatous polyposis coli	324	5q21-q22	-0.642865	1.9637	-2.72358	0.0276979	0.341647	-3.28397	1.60745	1.48837	1.69322	1.81322	2.08438	2.20962	2.84963
214931_s_at	SRPK2	SFRS protein kinase 2	6733	7q22-q31.1	0.491383	3.32407	2.7232	0.0277135	0.341647	-3.28447	3.29736	3.53485	3.98238	3.29736	3.01372	2.99137	3.15147
219130_at	CCDC76	coiled-coil domain containing 76	54482	1pter-q31.3	0.891295	5.06324	2.72305	0.02772	0.341647	-3.28468	6.14348	5.01894	5.55522	4.56804	4.34814	4.45398	5.35485
218120_s_at	HMOX2	heme oxygenase (decycling) 2	3163	16p13.3	1.16182	4.99582	2.72253	0.0277415	0.341647	-3.28538	5.74767	5.17512	6.05635	4.97952	5.14397	4.45448	3.41361
215581_s_at	MCM3AP	minichromosome maintenance complex component 3 associated protein	8888	21q22.3	0.591888	1.5494	2.72249	0.0277434	0.341647	-3.28544	1.38955	2.19857	2.07475	1.42371	1.46265	1.03906	1.25752
54051_at	PKNOX1	PBX/knotted 1 homeobox 1	5316	21q22.3	-0.359394	4.29183	-2.72203	0.0277622	0.34169	-3.28605	4.27961	3.99255	3.98721	4.53942	4.56762	4.28991	4.38645
201966_at	NDUFS2	NADH dehydrogenase (ubiquinone) Fe-S protein 2, 49kDa (NADH-coenzyme Q reductase)	4720	1q23	0.564327	8.93949	2.72131	0.0277923	0.341801	-3.28703	9.00116	9.38457	9.40016	9.03684	8.5546	8.89922	8.29987
221835_at	DTX3	deltex homolog 3 (Drosophila)	196403	12q13.3	0.521126	2.13235	2.72108	0.0278019	0.341801	-3.28734	2.05238	2.36389	2.87416	1.97472	1.89396	1.83355	1.93383
201447_at	TIA1	TIA1 cytotoxic granule-associated RNA binding protein	7072	2p13	0.955145	5.40978	2.72031	0.0278341	0.342008	-3.28838	6.2601	5.67002	5.93661	5.91235	4.7297	4.98369	4.37599
214805_at	EIF4A1	eukaryotic translation initiation factor 4A, isoform 1	1973	17p13	1.74165	4.96819	2.71953	0.0278666	0.342218	-3.28943	5.82081	5.94418	6.12527	5.29645	4.81594	4.43956	2.33513
204950_at	CARD8	caspase recruitment domain family, member 8	22900	19q13.32	-0.49648	2.89401	-2.71819	0.0279225	0.342716	-3.29123	2.54192	2.54095	2.74806	2.74806	3.12849	3.05394	3.49666
207434_s_at	FXYD2	FXYD domain containing ion transport regulator 2	486	11q23	-0.39524	2.30829	-2.7172	0.0279638	0.343034	-3.29256	2.21307	2.21307	1.82117	2.35438	2.37152	2.60141	2.58342
217924_at	C6orf106	chromosome 6 open reading frame 106	64771	6p21.31	0.331513	2.29093	2.71582	0.0280221	0.343364	-3.29444	2.50046	2.55277	2.38787	2.00182	2.34256	2.13937	2.11166
218167_at	AMZ2	archaelysin family metallopeptidase 2	51321	17q24.2	0.839613	7.71859	2.71559	0.0280315	0.343364	-3.29474	8.09251	8.05156	8.45103	7.85462	7.65542	7.39191	6.53306
201817_at	UBE3C	ubiquitin protein ligase E3C	9690	7q36.3	0.971195	6.69659	2.71546	0.028037	0.343364	-3.29491	6.59336	7.57784	7.58349	6.83803	6.64706	5.87663	5.75975
217962_at	NOP10	NOP10 ribonucleoprotein homolog (yeast)	55505	15q14-q15	0.500349	9.7156	2.71504	0.0280549	0.343395	-3.29549	10.1054	9.93548	9.96368	9.7191	9.78125	9.41585	9.08843
218670_at	PUS1	pseudouridylate synthase 1	80324	12q24.33	1.08578	6.0232	2.71439	0.028082	0.343479	-3.29636	6.58728	6.2356	7.10806	5.79316	6.13176	5.80324	4.5033
214063_s_at	TF	transferrin	7018	3q22.1	-0.377675	2.11718	-2.71409	0.0280946	0.343479	-3.29676	1.90097	1.91859	1.88453	1.99345	2.4535	2.25241	2.41679
217464_at					-0.702704	2.83138	-2.71377	0.028108	0.343479	-3.29719	2.64613	2.37282	2.27055	2.9697	3.03022	2.71809	3.81212
209808_x_at	ING1	inhibitor of growth family, member 1	3621	13q34	0.736682	3.49096	2.71268	0.0281541	0.343853	-3.29867	3.48091	3.84527	4.40959	3.48091	3.45617	3.03996	2.72392
215628_x_at					-1.65262	4.54064	-2.71084	0.0282319	0.344334	-3.30115	4.08454	3.79552	2.9088	4.00779	6.31089	4.5538	6.12312
209059_s_at	EDF1	endothelial differentiation-related factor 1	8721	9q34.3	1.04194	7.95598	2.71061	0.0282417	0.344334	-3.30146	8.57819	7.93076	9.14519	7.93076	7.49813	7.93076	6.67812
200008_s_at	GDI2	GDP dissociation inhibitor 2	2665	10p15	1.48192	7.33408	2.71054	0.0282445	0.344334	-3.30155	8.02763	8.16933	8.34571	8.20545	6.51064	6.54267	5.53712
216080_s_at	FADS3	fatty acid desaturase 3	3995	11q12-q13.1	0.619291	2.87879	2.71029	0.0282553	0.344334	-3.30189	3.13943	2.77454	3.78403	2.72989	2.491	2.57228	2.66034
218507_at	HIG2	hypoxia-inducible protein 2	29923	7q32.1	0.627343	7.84831	2.70974	0.0282787	0.344431	-3.30264	8.26764	8.06771	8.28503	7.95006	7.68366	7.71805	6.96603
201927_s_at	PKP4	plakophilin 4	8502	2q23-q31	0.423392	3.53108	2.70794	0.0283548	0.34494	-3.30506	3.5147	3.75704	4.04731	3.43091	3.43091	3.38881	3.14787
219360_s_at	TRPM4	transient receptor potential cation channel, subfamily M, member 4	54795	19q13.33	0.537205	5.61075	2.70781	0.0283605	0.34494	-3.30524	6.13893	5.57732	6.03693	5.55618	5.5736	5.38913	5.00319
213400_s_at	TBL1X	transducin (beta)-like 1X-linked	6907	Xp22.3	-0.806381	7.54675	-2.70721	0.0283862	0.34494	-3.30605	6.73711	7.66719	6.85358	7.86487	8.4848	7.60519	7.6145
221159_at					-0.375139	2.04539	-2.70695	0.028397	0.34494	-3.3064	1.87504	1.7155	1.90253	2.17309	2.17712	2.00704	2.46739
221989_at	RPL10	ribosomal protein L10	6134	Xq28	0.596507	5.56715	2.70662	0.0284111	0.34494	-3.30684	5.93857	5.47742	6.30803	5.06733	5.58752	5.40848	5.18268
215494_at					-0.455414	1.57129	-2.70648	0.028417	0.34494	-3.30703	1.38462	1.1677	1.38084	1.51256	2.05785	1.56532	1.93015
213881_x_at	SUMO2	SMT3 suppressor of mif two 3 homolog 2 (S. cerevisiae)	6613	17q25.1	-0.576754	11.7517	-2.7062	0.0284289	0.34494	-3.30741	11.7054	11.4166	11.1444	11.6284	11.9141	12.0503	12.4028
213724_s_at	PDK2	pyruvate dehydrogenase kinase, isozyme 2	5164	17q21.33	0.373816	2.92748	2.70548	0.0284596	0.345125	-3.30838	2.93573	3.13028	3.35726	2.93573	2.74395	2.70644	2.68297
44654_at	G6PC3	glucose 6 phosphatase, catalytic, 3	92579	17q21.31	-0.463056	7.28681	-2.70431	0.0285097	0.345365	-3.30996	7.19914	7.09401	6.77347	7.40938	7.83087	7.36588	7.33492
204215_at	C7orf23	chromosome 7 open reading frame 23	79161	7q21.1-q21.2	0.503441	7.10641	2.70366	0.0285376	0.345365	-3.31084	7.55832	6.95237	7.67158	6.95856	6.74404	6.90763	6.95237
211858_x_at	GNAS	GNAS complex locus	2778	20q13.3	0.886409	10.5347	2.70362	0.0285391	0.345365	-3.31089	10.4621	11.0732	11.5882	10.3489	10.3757	10.4258	9.46859
214959_s_at	API5	apoptosis inhibitor 5	8539	11p11.2	1.2542	3.08576	2.70346	0.0285461	0.345365	-3.31111	3.49969	3.41383	4.49381	3.26877	2.71041	2.81308	1.40071
217961_at	SLC25A38	solute carrier family 25, member 38	54977	3p22.1	0.572013	5.90636	2.70321	0.0285569	0.345365	-3.31145	5.97732	6.04655	6.67581	5.97732	5.69189	5.52043	5.45522
217457_s_at	RAP1GDS1	RAP1, GTP-GDP dissociation stimulator 1	5910	4q23-q25	0.622907	3.92768	2.70236	0.0285933	0.345454	-3.31259	4.1678	4.18134	4.50174	3.94575	3.08754	3.65624	3.95334
219824_at	SLC13A4	solute carrier family 13 (sodium/sulfate symporters), member 4	26266	7q33	-0.512321	2.42633	-2.70231	0.0285953	0.345454	-3.31266	2.21907	2.29832	1.88335	2.29832	2.60778	2.67761	2.99988
211042_x_at	MCAM	melanoma cell adhesion molecule	4162	11q23.3	0.330468	8.69067	2.70185	0.0286153	0.345493	-3.31329	9.0272	8.71192	8.89941	8.54904	8.66456	8.54262	8.43995
202223_at	STT3A	STT3, subunit of the oligosaccharyltransferase complex, homolog A (S. cerevisiae)	3703	11q23.3	0.767692	5.51795	2.70135	0.0286367	0.345493	-3.31396	5.9924	6.22747	5.65003	5.21323	4.4723	5.53513	5.53513
208699_x_at	TKT	transketolase	7086	3p14.3	1.08363	8.88715	2.70082	0.0286594	0.345493	-3.31467	8.98301	9.66859	9.86751	8.98725	8.60862	8.71443	7.38065
212623_at	TMEM41B	transmembrane protein 41B	440026	11p15.4	1.00101	6.25474	2.70073	0.0286632	0.345493	-3.31479	6.82308	6.90132	6.75582	6.53315	5.04853	6.37715	5.3441
203083_at	THBS2	thrombospondin 2	7058	6q27	0.409907	2.51548	2.70043	0.0286761	0.345493	-3.3152	2.82228	2.485	2.94186	2.3821	2.2843	2.16982	2.523
209166_s_at	MAN2B1	mannosidase, alpha, class 2B, member 1	4125	19cen-q13.1	-0.377095	6.47443	-2.69943	0.028719	0.345747	-3.31654	6.12302	6.29244	6.36138	6.77889	6.63656	6.75596	6.37275
221691_x_at	NPM1	nucleophosmin (nucleolar phosphoprotein B23, numatrin)	4869	5q35	0.668903	10.8462	2.69907	0.0287347	0.345747	-3.31703	11.1175	11.112	11.4558	11.0961	10.3602	10.716	10.0658
202171_at	VEZF1	vascular endothelial zinc finger 1	7716	17q22	0.586117	7.79053	2.69873	0.0287494	0.345747	-3.31749	8.5915	7.86096	7.92391	7.55619	7.3443	7.86096	7.39592
212121_at	TCTN3	tectonic family member 3	26123	10q23.33	0.710903	4.81311	2.69726	0.028813	0.345747	-3.31948	4.87215	5.00036	5.78551	4.82991	4.58947	4.52756	4.0868
209208_at	MPDU1	mannose-P-dolichol utilization defect 1	9526	17p13.1-p12	1.21806	5.31454	2.6968	0.0288328	0.345747	-3.3201	5.78821	5.90383	6.33968	6.00406	4.31975	4.85628	3.98997
201947_s_at	CCT2	chaperonin containing TCP1, subunit 2 (beta)	10576	12q15	0.577704	11.0708	2.69646	0.0288476	0.345747	-3.32056	11.4559	11.3031	11.4438	11.2213	10.8201	10.9596	10.2919
200824_at	GSTP1	glutathione S-transferase pi 1	2950	11q13	0.615526	9.66609	2.69626	0.0288562	0.345747	-3.32083	9.92845	9.93537	10.1897	9.78923	9.50684	9.49424	8.81888
210140_at	CST7	cystatin F (leukocystatin)	8530	20p11.21	-0.333145	1.92409	-2.69616	0.0288604	0.345747	-3.32096	1.80985	1.64378	1.74754	1.85157	2.08967	2.15738	2.16885
213672_at	MARS	methionyl-tRNA synthetase	4141	12q13.2	0.477959	2.77924	2.69594	0.0288698	0.345747	-3.32125	2.99102	2.81337	3.35269	2.54657	2.81337	2.30102	2.63665
217907_at	MRPL18	mitochondrial ribosomal protein L18	29074	6q25.3	0.812433	8.49928	2.69544	0.0288917	0.345747	-3.32194	9.07094	8.82524	8.99441	8.71442	7.88779	8.54376	7.4584
208726_s_at	EIF2S2	eukaryotic translation initiation factor 2, subunit 2 beta, 38kDa	8894	20pter-q12	0.593806	9.22038	2.69543	0.0288922	0.345747	-3.32195	9.7941	9.38739	9.4976	9.45607	8.97448	8.88149	8.55152
217446_x_at					-0.956227	3.302	-2.6946	0.028928	0.345747	-3.32306	3.06719	3.09994	2.09962	3.00087	4.06585	3.60445	4.17608
216987_at	IRF4	interferon regulatory factor 4	3662	6p25-p23	-0.380261	1.78464	-2.69458	0.0289288	0.345747	-3.32309	1.61512	1.7393	1.34763	1.7393	2.0203	2.04145	1.9894
200813_s_at	PAFAH1B1	platelet-activating factor acetylhydrolase, isoform Ib, alpha subunit 45kDa	5048	17p13.3	0.63976	5.72744	2.69426	0.0289427	0.345747	-3.32352	5.7727	6.08466	6.4217	5.91093	5.02124	5.41232	5.46856
204484_at	PIK3C2B	phosphoinositide-3-kinase, class 2, beta polypeptide	5287	1q32	-0.438071	5.44581	-2.69396	0.0289561	0.345747	-3.32394	5.02113	5.41963	5.1457	5.69257	5.90542	5.40442	5.53182
205307_s_at	KMO	kynurenine 3-monooxygenase (kynurenine 3-hydroxylase)	8564	1q42-q44	0.785739	4.41486	2.6937	0.028967	0.345747	-3.32428	4.8804	4.64057	5.0706	4.63158	3.47463	3.77642	4.42985
202166_s_at	PPP1R2	protein phosphatase 1, regulatory (inhibitor) subunit 2	5504	3q29	0.689251	5.87205	2.69355	0.0289735	0.345747	-3.32448	6.58297	6.27785	5.93691	5.74013	5.19299	5.28758	6.08595
202779_s_at	UBE2S	ubiquitin-conjugating enzyme E2S	27338	19q13.43	0.971232	9.35792	2.69349	0.0289765	0.345747	-3.32457	9.54503	9.9308	10.2629	9.33231	9.42217	9.02353	7.98871
207621_s_at	PEMT	phosphatidylethanolamine N-methyltransferase	10400	17p11.2	0.81252	5.22424	2.69306	0.028995	0.345782	-3.32515	5.3044	5.53924	6.22196	4.96429	5.07191	5.24073	4.22714
206533_at	CHRNA5	cholinergic receptor, nicotinic, alpha 5	1138	15q24	0.480088	1.98749	2.69246	0.0290212	0.345797	-3.32596	2.54776	1.92422	2.31351	1.87329	1.93676	1.78301	1.5339
215500_at	SNX29	sorting nexin 29	92017	16p13.13-p13.12	-0.355564	1.60315	-2.69232	0.0290273	0.345797	-3.32615	1.44145	1.52781	1.23066	1.56296	1.7357	1.88111	1.84238
208358_s_at	UGT8	UDP glycosyltransferase 8	7368	4q26	0.603966	2.94465	2.69127	0.0290731	0.345818	-3.32757	3.26338	3.25041	3.35554	3.23519	2.22779	2.70677	2.5735
213134_x_at	BTG3	BTG family, member 3	10950	21q21.1-q21.2	0.430894	8.25854	2.69108	0.0290815	0.345818	-3.32783	8.66528	8.31089	8.53814	8.26585	7.77057	8.04735	8.21171
219399_at	LIN7C	lin-7 homolog C (C. elegans)	55327	11p14	0.778409	3.99956	2.69102	0.0290839	0.345818	-3.3279	4.10008	5.03921	4.19381	3.93265	3.27969	3.41164	4.03984
213553_x_at	APOC1	apolipoprotein C-I	341	19q13.2	-0.476514	2.58505	-2.69038	0.0291118	0.345818	-3.32876	2.53607	2.17945	2.22276	2.49669	2.79055	2.73119	3.13866
219675_s_at	UXS1	UDP-glucuronate decarboxylase 1	80146	2q12.2	0.871878	4.79462	2.6899	0.0291331	0.345818	-3.32942	4.65324	5.69454	5.53072	4.98278	4.4696	4.34358	3.88787
218766_s_at	WARS2	tryptophanyl tRNA synthetase 2, mitochondrial	10352	1p13.3-p13.1	0.685249	3.26538	2.68979	0.0291375	0.345818	-3.32956	3.68439	3.32913	3.95735	3.4328	2.43261	3.09324	2.92818
213465_s_at	PPP1R7	protein phosphatase 1, regulatory (inhibitor) subunit 7	5510	2q37.3	0.954329	7.14732	2.68973	0.0291401	0.345818	-3.32964	7.47604	7.7793	7.82261	7.26709	7.28737	6.56685	5.83197
219015_s_at	ALG13	asparagine-linked glycosylation 13 homolog (S. cerevisiae)	79868	Xq23	0.86684	2.84928	2.6894	0.0291546	0.345818	-3.33009	3.0974	2.76505	4.17139	2.69722	2.37288	2.61262	2.22838
208241_at	NRG1	neuregulin 1	3084	8p12	-0.639323	2.44521	-2.68908	0.0291687	0.345818	-3.33052	1.98296	1.96567	2.29101	3.21234	2.74369	2.17251	2.74826
200640_at	YWHAZ	tyrosine 3-monooxygenase/tryptophan 5-monooxygenase activation protein, zeta polypeptide	7534	8q23.1	0.448077	9.63425	2.68738	0.0292434	0.346518	-3.33282	9.66157	10.0497	9.9596	9.72114	9.36893	9.50371	9.17509
212577_at	SMCHD1	structural maintenance of chromosomes flexible hinge domain containing 1	23347	18p11.32	1.11489	6.2576	2.68666	0.0292747	0.346565	-3.33379	6.47293	7.09725	7.11387	6.71559	5.15569	6.13315	5.11475
213344_s_at	H2AFX	H2A histone family, member X	3014	11q23.2-q23.3	-0.970823	3.74094	-2.68658	0.0292785	0.346565	-3.3339	2.84466	3.47167	3.24221	3.47167	5.0726	3.9238	4.15995
200710_at	ACADVL	acyl-Coenzyme A dehydrogenase, very long chain	37	17p13-p11	0.448021	6.64776	2.68584	0.0293111	0.346613	-3.3349	7.09452	6.61076	7.00602	6.61738	6.61076	6.36137	6.23348
214607_at	PAK3	p21 protein (Cdc42/Rac)-activated kinase 3	5063	Xq22.3	-0.455165	3.85134	-2.68543	0.0293288	0.346613	-3.33545	3.77619	3.77561	3.22193	4.09096	3.98002	4.20149	3.91317
204426_at	TMED2	transmembrane emp24 domain trafficking protein 2	10959	12q24.31	1.05415	6.68726	2.6851	0.0293434	0.346613	-3.33589	6.81566	7.81538	7.23783	7.08057	5.45192	6.07639	6.33304
213901_x_at	RBM9	RNA binding motif protein 9	23543	22q13.1	1.6883	5.87434	2.68439	0.0293751	0.346613	-3.33686	6.19655	6.6234	7.69731	6.31494	4.85427	5.70653	3.72739
202895_s_at	SIRPA	signal-regulatory protein alpha	140885	20p13	0.605671	2.61515	2.68423	0.029382	0.346613	-3.33708	2.48839	3.38441	3.01094	2.65433	2.3451	2.24507	2.1778
210110_x_at	HNRNPH3	heterogeneous nuclear ribonucleoprotein H3 (2H9)	3189	10q22	0.523986	6.96609	2.68401	0.0293916	0.346613	-3.33737	7.09908	7.00794	7.68951	6.80647	6.95469	6.52691	6.67803
218698_at	APIP	APAF1 interacting protein	51074	11p13	0.376453	4.53447	2.68401	0.0293918	0.346613	-3.33738	4.88819	4.60881	4.75177	4.51906	4.30473	4.14969	4.51906
221643_s_at	RERE	arginine-glutamic acid dipeptide (RE) repeats	473	1p36.2-p36.1	2.18205	3.2672	2.68366	0.029407	0.346613	-3.33784	2.37658	5.52086	5.6448	3.36848	1.92814	2.23165	1.79986
214697_s_at	ROD1	ROD1 regulator of differentiation 1 (S. pombe)	9991	9q32	0.487361	2.42602	2.68308	0.0294328	0.346706	-3.33863	2.68743	2.54529	2.88081	2.37515	2.44411	1.80062	2.24872
207620_s_at	CASK	calcium/calmodulin-dependent serine protein kinase (MAGUK family)	8573	Xp11.4	0.683463	2.63105	2.68158	0.0294991	0.346706	-3.34065	2.78868	2.85051	3.42559	2.61545	2.00207	2.7422	1.9928
203974_at	HDHD1A	haloacid dehalogenase-like hydrolase domain containing 1A	8226	Xp22.32	0.729313	6.08664	2.68125	0.0295138	0.346706	-3.3411	5.93824	6.65677	6.91515	6.04231	6.00324	5.71857	5.33218
207037_at	TNFRSF11A	tumor necrosis factor receptor superfamily, member 11a, NFKB activator	8792	18q22.1	-0.350617	1.71809	-2.68119	0.0295161	0.346706	-3.34117	1.62873	1.56629	1.3582	1.83391	2.033	1.91778	1.68873
219606_at	PHF20L1	PHD finger protein 20-like 1	51105	8q24.22	-0.879253	2.59356	-2.68104	0.0295228	0.346706	-3.34138	2.22851	1.71971	2.32517	2.6444	3.71861	2.37169	3.14683
201430_s_at	DPYSL3	dihydropyrimidinase-like 3	1809	5q32	0.943952	3.10427	2.68104	0.0295229	0.346706	-3.34138	2.74976	3.93057	4.25069	2.95024	2.80273	2.73831	2.3076
204566_at	PPM1D	protein phosphatase 1D magnesium-dependent, delta isoform	8493	17q23.2	0.445468	6.10813	2.6809	0.0295294	0.346706	-3.34158	6.2357	6.39965	6.45271	6.29169	5.83637	5.87747	5.66334
210985_s_at	SP100	SP100 nuclear antigen	6672	2q37.1	-0.397587	2.08905	-2.68067	0.0295393	0.346706	-3.34188	2.0821	1.93239	1.57109	2.26087	2.32221	2.33255	2.12216
214548_x_at	GNAS	GNAS complex locus	2778	20q13.3	0.787667	11.1587	2.68006	0.0295663	0.346821	-3.3427	11.1379	11.8219	11.8667	11.172	11.0116	10.972	10.1291
221609_s_at	WNT6	wingless-type MMTV integration site family, member 6	7475	2q35	-0.792701	4.08396	-2.67967	0.0295838	0.346821	-3.34323	3.34534	3.8875	3.66013	3.8875	4.09369	4.6452	5.06837
200646_s_at	NUCB1	nucleobindin 1	4924	19q13.2-q13.4	0.978925	3.49341	2.6794	0.0295958	0.346821	-3.3436	3.20986	4.0493	4.89923	3.31694	2.76447	3.01486	3.19921
211993_at	WNK1	WNK lysine deficient protein kinase 1	65125	12p13.3	-0.980538	3.39769	-2.67846	0.0296377	0.347	-3.34487	3.3804	2.72107	2.41067	3.10283	4.43721	4.19593	3.5357
207588_at					-0.558678	1.96561	-2.67802	0.029657	0.347	-3.34546	1.66724	1.70704	1.56483	1.94006	1.81843	2.51651	2.54519
208852_s_at	CANX	calnexin	821	5q35	0.876805	8.15096	2.678	0.0296579	0.347	-3.34548	8.19095	8.95965	8.80538	8.35584	7.2181	7.38646	8.14035
214723_x_at	ANKRD36	ankyrin repeat domain 36	375248	2q11.2	-0.77097	4.3994	-2.67722	0.0296927	0.347225	-3.34654	4.52528	3.29718	4.05408	4.6387	4.66693	5.08836	4.52528
203832_at	SNRPF	small nuclear ribonucleoprotein polypeptide F	6636	12q22	0.400599	9.56679	2.67571	0.0297601	0.347831	-3.34858	9.75	9.65124	9.98587	9.33371	9.48708	9.6031	9.15653
204212_at	ACOT8	acyl-CoA thioesterase 8	10005	20q13.12	0.470575	3.77851	2.67526	0.0297806	0.347887	-3.3492	3.7253	4.25139	4.16555	3.61672	3.79424	3.58961	3.30679
208499_s_at	DNAJC3	DnaJ (Hsp40) homolog, subfamily C, member 3	5611	13q32.1	-0.359898	2.36365	-2.67465	0.0298079	0.347887	-3.35002	2.29537	2.04497	2.13364	2.29537	2.56156	2.51672	2.69792
209294_x_at	TNFRSF10B	tumor necrosis factor receptor superfamily, member 10b	8795	8p22-p21	0.536233	3.05083	2.67456	0.0298117	0.347887	-3.35014	3.05098	3.51053	3.51025	3.05098	2.53136	2.60477	3.09697
208642_s_at	XRCC5	X-ray repair complementing defective repair in Chinese hamster cells 5 (double-strand-break rejoining)	7520	2q35	0.528388	10.1188	2.67361	0.0298542	0.347901	-3.35142	10.3381	10.4231	10.5009	10.1999	9.97416	10.0101	9.38507
204018_x_at	HBA1	hemoglobin, alpha 1	3039	16p13.3	0.547312	2.77331	2.67325	0.0298703	0.347901	-3.3519	2.8471	2.83093	3.58015	2.63873	2.45366	2.6707	2.39191
219917_at	ZCCHC4	zinc finger, CCHC domain containing 4	29063	4p15.2	0.570702	2.26403	2.67272	0.029894	0.347901	-3.35262	2.29804	2.47962	2.99278	2.15312	1.75149	2.32272	1.85046
209128_s_at	SART3	squamous cell carcinoma antigen recognized by T cells 3	9733	12q24.1	0.421766	7.97716	2.67266	0.0298972	0.347901	-3.35271	7.95923	8.35829	8.33699	7.95923	7.5648	7.7302	7.93139
221158_at	C21orf66	chromosome 21 open reading frame 66	94104	21q21.3	0.533467	3.40863	2.6721	0.0299221	0.347901	-3.35346	3.6945	3.37911	4.06681	3.07576	3.36062	3.37911	2.90453
209954_x_at	SS18	synovial sarcoma translocation, chromosome 18	6760	18q11.2	0.725786	2.98273	2.67199	0.0299268	0.347901	-3.3536	2.84658	3.48957	3.85624	2.87061	2.19308	2.84658	2.77644
209480_at	HLA-DQB1	major histocompatibility complex, class II, DQ beta 1	3119	6p21.3	-0.334023	2.10268	-2.67183	0.0299343	0.347901	-3.35383	1.73949	2.02903	1.96691	2.16013	2.14426	2.30393	2.37501
208627_s_at	YBX1	Y box binding protein 1	4904	1p34	1.02297	11.0492	2.67175	0.0299379	0.347901	-3.35394	11.4732	11.5574	11.8705	11.3094	10.4975	11.0287	9.60745
204909_at	DDX6	DEAD (Asp-Glu-Ala-Asp) box polypeptide 6	1656	11q23.3	-1.16571	3.65594	-2.67072	0.0299841	0.347931	-3.35532	3.58034	3.13984	2.24927	3.35212	3.82055	4.65499	4.79446
200830_at	PSMD2	proteasome (prosome, macropain) 26S subunit, non-ATPase, 2	5708	3q27.1	0.637611	8.35648	2.67069	0.0299854	0.347931	-3.35536	8.64039	8.61958	8.90251	8.49334	8.08782	8.27124	7.48045
211862_x_at	CFLAR	CASP8 and FADD-like apoptosis regulator	8837	2q33-q34	0.559388	2.40673	2.67065	0.0299874	0.347931	-3.35542	2.33147	2.88206	2.96563	2.50374	2.14463	2.16302	1.8566
213164_at	SLC5A3	solute carrier family 5 (sodium/myo-inositol cotransporter), member 3	6526	21q22.12	-0.531642	9.62648	-2.66953	0.030038	0.348116	-3.35694	8.95057	9.57334	9.44416	10.1069	9.86829	9.52366	9.91844
209463_s_at	TAF12	TAF12 RNA polymerase II, TATA box binding protein (TBP)-associated factor, 20kDa	6883	1p35.3	1.29941	5.00511	2.66932	0.0300473	0.348116	-3.35722	5.46993	5.2849	6.48807	5.39333	4.22879	4.75199	3.41878
218687_s_at	MUC13	mucin 13, cell surface associated	56667	3q21.2	-0.393054	2.12858	-2.66926	0.0300501	0.348116	-3.3573	2.12956	1.88752	1.69484	2.39256	2.12956	2.21583	2.45016
219105_x_at	ORC6L	origin recognition complex, subunit 6 like (yeast)	23594	16q12	-0.595963	7.94045	-2.66769	0.0301209	0.348317	-3.35942	7.77052	7.4835	7.54569	7.68824	8.14365	8.29878	8.65278
212378_at	GART	phosphoribosylglycinamide formyltransferase, phosphoribosylglycinamide synthetase, phosphoribosylaminoimidazole synthetase	2618	21q22.1	0.828377	7.4814	2.66763	0.0301235	0.348317	-3.3595	7.97745	7.91921	7.96762	7.47467	7.56853	7.22763	6.2347
214879_x_at	USF2	upstream transcription factor 2, c-fos interacting	7392	19q13	-0.745132	6.23404	-2.66742	0.0301333	0.348317	-3.35979	5.38661	6.25372	5.78443	7.0107	6.31564	6.77587	6.11133
200823_x_at	RPL29	ribosomal protein L29	6159	3p21.3-p21.2	0.742952	11.2595	2.66685	0.0301589	0.348317	-3.36055	11.6972	11.5289	11.826	11.3593	10.97	11.2475	10.1875
221632_s_at	WDR4	WD repeat domain 4	10785	21q22.3	0.336469	2.46397	2.66674	0.030164	0.348317	-3.3607	2.67856	2.45891	2.83126	2.41056	2.29366	2.22894	2.34593
218556_at	ORMDL2	ORM1-like 2 (S. cerevisiae)	29095	12q13.2	0.84838	5.0461	2.66667	0.0301671	0.348317	-3.3608	5.49453	5.3033	5.79484	5.24528	5.09519	4.41857	3.97101
204521_at	C12orf24	chromosome 12 open reading frame 24	29902	12q24.11	0.592463	7.12791	2.66615	0.0301909	0.348317	-3.36151	7.83456	7.10311	7.46172	7.10311	6.84564	7.07162	6.47564
218129_s_at	NFYB	nuclear transcription factor Y, beta	4801	12q22-q23	0.975762	4.77036	2.66608	0.0301941	0.348317	-3.3616	4.73809	5.05275	6.19297	4.73809	4.0136	4.6204	4.03661
219679_s_at	WAC	WW domain containing adaptor with coiled-coil	51322		1.8368	4.26246	2.66572	0.0302102	0.348317	-3.36208	4.23893	5.4396	6.25765	4.93507	2.26755	3.74304	2.95537
208750_s_at	ARF1	ADP-ribosylation factor 1	375	1q42	2.05217	7.2517	2.6645	0.0302657	0.348317	-3.36373	8.14563	8.2769	8.85057	7.97724	6.10238	7.06401	4.34515
217743_s_at	TMEM30A	transmembrane protein 30A	55754	6q14.1	0.835258	5.26938	2.66438	0.0302713	0.348317	-3.3639	5.68799	5.5886	5.96344	5.698	4.82003	4.883	4.24463
207436_x_at	KIAA0894	KIAA0894 protein	22833	10q23.33	-0.665312	3.91463	-2.66435	0.0302727	0.348317	-3.36394	3.74615	3.86047	2.99674	3.82865	4.27341	4.17829	4.5187
217741_s_at	ZFAND5	zinc finger, AN1-type domain 5	7763	9q13-q21	0.839393	6.54481	2.66387	0.0302943	0.348317	-3.36458	6.56807	6.86088	7.64443	6.53037	5.62885	6.50344	6.07761
211212_s_at	ORC5L	origin recognition complex, subunit 5-like (yeast)	5001	7q22.1	0.986303	3.2126	2.66299	0.0303344	0.348317	-3.36577	3.56074	3.37355	4.39432	3.39507	2.061	2.57541	3.12812
218949_s_at	QRSL1	glutaminyl-tRNA synthase (glutamine-hydrolyzing)-like 1	55278	6q21	1.09787	4.63067	2.66244	0.0303595	0.348317	-3.36652	4.81775	5.20023	5.75609	4.92212	4.23085	4.33287	3.15477
213772_s_at	GGA2	golgi associated, gamma adaptin ear containing, ARF binding protein 2	23062	16p12	0.550096	3.78053	2.66227	0.0303676	0.348317	-3.36675	3.80929	4.18926	4.28605	3.80929	3.69813	3.08611	3.58555
217669_s_at	AKAP6	A kinase (PRKA) anchor protein 6	9472	14q13.1	-0.419376	2.1713	-2.66167	0.0303946	0.348317	-3.36755	2.14388	1.94222	1.70886	2.40717	2.24466	2.16163	2.59067
215285_s_at	PHTF1	putative homeodomain transcription factor 1	10745	1p13	0.506861	2.99535	2.66125	0.0304139	0.348317	-3.36812	2.94668	3.17922	3.72905	2.9164	2.76276	2.70743	2.7259
215807_s_at	PLXNB1	plexin B1	5364	3p21.31	0.617363	2.73154	2.66114	0.0304191	0.348317	-3.36828	2.60147	3.01635	3.63516	2.49004	2.60147	2.42998	2.34635
201553_s_at	LAMP1	lysosomal-associated membrane protein 1	3916	13q34	-0.459088	10.2644	-2.66113	0.0304194	0.348317	-3.36829	9.81811	10.1764	10.0117	10.49	10.8163	10.2924	10.2459
209170_s_at	GPM6B	glycoprotein M6B	2824	Xp22.2	-0.690526	3.66096	-2.66066	0.0304409	0.348317	-3.36892	2.93819	3.19801	3.66291	4.42451	3.81896	3.48523	4.09888
210269_s_at	SFRS17A	splicing factor, arginine/serine-rich 17A	8227	Xp22.32	0.714281	3.12134	2.66056	0.0304455	0.348317	-3.36906	3.02596	3.53093	4.03163	3.13342	2.64938	3.02596	2.45213
216205_s_at	MFN2	mitofusin 2	9927	1p36.22	0.938682	2.68736	2.66025	0.0304597	0.348317	-3.36948	2.51139	3.07932	4.08054	2.59404	2.1532	1.97912	2.41393
202518_at	BCL7B	B-cell CLL/lymphoma 7B	9275	7q11.23	0.485076	6.14417	2.66023	0.0304609	0.348317	-3.36951	6.16422	6.59368	6.50616	6.16422	6.16422	5.70013	5.71654
214133_at	LOC100133432	similar to Mucin-6 precursor (Gastric mucin-6)	100133432		-0.716343	4.28914	-2.66013	0.0304654	0.348317	-3.36965	3.33302	4.18745	4.11892	4.20311	4.9998	4.43575	4.74589
216231_s_at	B2M	beta-2-microglobulin	567	15q21-q22.2	0.699061	10.4687	2.65939	0.0304992	0.348317	-3.37064	10.8169	10.9361	10.8514	10.7101	9.69836	10.4862	9.78173
200978_at	MDH1	malate dehydrogenase 1, NAD (soluble)	4190	2p13.3	0.4835	9.55413	2.65923	0.0305065	0.348317	-3.37086	9.8571	9.65667	9.97748	9.72059	9.2623	9.38601	9.01879
202816_s_at	SS18	synovial sarcoma translocation, chromosome 18	6760	18q11.2	1.08933	5.43781	2.65904	0.0305152	0.348317	-3.37112	5.4771	6.32448	6.37926	5.65404	5.32395	4.90207	4.00377
212216_at	PREPL	prolyl endopeptidase-like	9581	2p21	0.739294	4.00065	2.65726	0.0305969	0.348317	-3.37352	3.77729	4.67052	4.82149	4.00164	3.73221	3.31118	3.6902
213735_s_at	COX5B	cytochrome c oxidase subunit Vb	1329	2cen-q13	0.453066	9.85506	2.65636	0.0306386	0.348317	-3.37475	10.333	10.01	9.99887	9.85988	9.82381	9.64389	9.31598
214045_at	LIAS	lipoic acid synthetase	11019	4p14	1.00143	2.81559	2.65622	0.030645	0.348317	-3.37493	2.91516	2.96435	4.284	2.86813	1.8997	2.526	2.25181
202791_s_at	SAPS2	SAPS domain family, member 2	9701	22q13.33	-0.388878	4.14958	-2.65606	0.0306522	0.348317	-3.37514	3.76485	3.95143	4.06581	4.06581	4.28263	4.39271	4.52381
216784_at					-0.554927	2.77503	-2.6559	0.0306597	0.348317	-3.37537	2.63179	2.52588	2.21612	2.72514	2.72514	3.40178	3.19935
210460_s_at	PSMD4	proteasome (prosome, macropain) 26S subunit, non-ATPase, 4	5710	1q21.2	0.823109	9.3027	2.65573	0.0306675	0.348317	-3.37559	9.77147	9.66348	9.88418	9.46957	9.24005	8.99947	8.09065
212134_at	PHLDB1	pleckstrin homology-like domain, family B, member 1	23187	11q23.3	-0.345076	3.91837	-2.65545	0.0306802	0.348317	-3.37596	3.87043	3.70948	3.58363	3.87043	4.11435	4.07898	4.20127
221279_at	GDAP1	ganglioside-induced differentiation-associated protein 1	54332	8q21.11	0.377457	1.3739	2.65528	0.0306881	0.348317	-3.3762	1.52547	1.53109	1.71222	1.49443	1.21496	1.05942	1.07973
206809_s_at	HNRNPA3P1	heterogeneous nuclear ribonucleoprotein A3 pseudogene 1	10151	10q11.21	0.535122	7.45976	2.65523	0.0306906	0.348317	-3.37627	7.3776	7.97173	7.9473	7.3776	6.89675	7.20254	7.44481
208786_s_at	MAP1LC3B	microtubule-associated protein 1 light chain 3 beta	81631	16q24.2	0.688465	7.33007	2.65522	0.0306908	0.348317	-3.37628	7.43473	7.60884	8.12687	7.56589	6.63612	7.1094	6.82864
200910_at	CCT3	chaperonin containing TCP1, subunit 3 (gamma)	7203	1q23	0.556821	10.7169	2.6552	0.0306917	0.348317	-3.3763	10.8711	11.0053	11.2288	10.8179	10.5756	10.5455	9.9739
203556_at	ZHX2	zinc fingers and homeoboxes 2	22882	8q24.13	0.391654	5.67079	2.65502	0.0307002	0.348317	-3.37655	5.69932	6.14528	5.83918	5.66952	5.46202	5.33584	5.54436
219581_at	TSEN2	tRNA splicing endonuclease 2 homolog (S. cerevisiae)	80746	3p25.1	0.383114	3.91818	2.65472	0.0307139	0.348317	-3.37695	4.31643	4.18854	3.90634	3.90634	3.83739	3.68651	3.58573
216785_at					-0.294511	1.96165	-2.6545	0.0307242	0.348317	-3.37725	1.86724	1.80702	1.70583	1.95559	2.17404	2.07795	2.14391
218793_s_at	SCML1	sex comb on midleg-like 1 (Drosophila)	6322	Xp22.2-p22.1	0.489505	3.7034	2.65286	0.0308003	0.349002	-3.37948	4.33411	3.6256	3.98965	3.68736	3.34125	3.40743	3.53842
206562_s_at	CSNK1A1	casein kinase 1, alpha 1	1452	5q32	0.866111	6.19845	2.65229	0.0308262	0.349119	-3.38024	6.78886	6.20261	7.08863	6.4428	5.26215	6.07569	5.52839
210973_s_at	FGFR1	fibroblast growth factor receptor 1	2260	8p11.2-p11.1	1.20425	3.57868	2.64988	0.0309386	0.349391	-3.38351	3.13224	4.67595	4.99227	3.64762	2.60524	2.98141	3.01601
201036_s_at	HADH	hydroxyacyl-Coenzyme A dehydrogenase	3033	4q22-q26	0.395715	8.24993	2.64986	0.0309395	0.349391	-3.38353	8.59579	8.2861	8.54628	8.2861	7.96059	8.20216	7.87251
219251_s_at	WDR60	WD repeat domain 60	55112	7q36.3	-0.63893	4.92356	-2.64974	0.0309447	0.349391	-3.38369	4.8995	4.48164	4.29422	4.8995	4.8995	5.28985	5.70069
212677_s_at	CEP68	centrosomal protein 68kDa	23177	2p14	-0.526441	6.23861	-2.64971	0.0309464	0.349391	-3.38373	5.81759	5.9022	6.09357	6.94348	6.47741	6.21802	6.21802
201708_s_at	NIPSNAP1	nipsnap homolog 1 (C. elegans)	8508	22q12.2	1.19271	5.86237	2.64966	0.0309485	0.349391	-3.3838	6.07954	6.74634	6.80588	6.1377	5.20542	5.84344	4.21829
221774_x_at	FAM48A	family with sequence similarity 48, member A	55578	13q13.3	0.824381	4.86719	2.64948	0.0309571	0.349391	-3.38405	5.20289	5.08857	5.72333	4.9823	4.69844	4.65294	3.72186
212602_at	WDFY3	WD repeat and FYVE domain containing 3	23001	4q21.23	0.413591	2.68614	2.64941	0.0309601	0.349391	-3.38413	2.6554	2.8712	3.24084	2.50494	2.58358	2.55499	2.39205
221815_at	ABHD2	abhydrolase domain containing 2	11057	15q26.1	-0.452163	2.99997	-2.6488	0.0309887	0.349537	-3.38496	2.70958	2.7451	2.7701	2.95986	2.95986	3.29089	3.56442
210211_s_at	HSP90AA1	heat shock protein 90kDa alpha (cytosolic), class A member 1	3320	14q32.33	0.319406	11.7137	2.64823	0.0310152	0.349658	-3.38573	11.8073	11.933	11.9484	11.6495	11.3747	11.5982	11.6849
206224_at	CST1	cystatin SN	1469	20p11.21	-0.336147	2.30013	-2.6477	0.0310401	0.349763	-3.38645	2.27012	2.05577	1.99826	2.27012	2.50561	2.43338	2.56768
217890_s_at	PARVA	parvin, alpha	55742	11p15.3	0.6717	4.55983	2.64655	0.0310938	0.350153	-3.38801	4.59364	5.17852	5.05882	4.71489	3.96095	4.53731	3.87468
207776_s_at	CACNB2	calcium channel, voltage-dependent, beta 2 subunit	783	10p12	0.475177	2.23017	2.64628	0.0311062	0.350153	-3.38837	2.3386	2.63162	2.53489	2.1791	1.90562	1.68279	2.3386
221660_at	MYL10	myosin, light chain 10, regulatory	93408	7q22.1	-0.540538	4.37607	-2.64543	0.0311461	0.350425	-3.38952	4.24654	4.15813	3.7969	4.29597	4.60692	4.48041	5.0476
209563_x_at	CALM1	calmodulin 1 (phosphorylase kinase, delta)	801	14q24-q31	-0.520114	9.10638	-2.64473	0.0311788	0.350451	-3.39046	9.10714	8.9398	8.38057	9.06978	9.40094	9.39938	9.44703
203174_s_at	ARFRP1	ADP-ribosylation factor related protein 1	10139	20q13.3	-0.454299	3.74532	-2.64453	0.0311883	0.350451	-3.39074	3.63512	3.47552	3.34651	3.78887	4.19317	4.1429	3.63512
208076_at	HIST1H4D	histone cluster 1, H4d	8360	6p21.3	-0.329366	2.02604	-2.64395	0.0312158	0.350451	-3.39153	1.97321	1.6953	1.84499	2.24877	2.22823	2.20436	1.98743
200868_s_at	RNF114	ring finger protein 114	55905	20q13.13	0.904309	5.6099	2.64388	0.031219	0.350451	-3.39162	6.10645	5.99093	6.28258	5.86581	5.31008	5.42967	4.2838
218813_s_at	SH3GLB2	SH3-domain GRB2-like endophilin B2	56904	9q34	1.09103	3.74874	2.64371	0.0312271	0.350451	-3.39185	3.59173	4.40967	5.11518	4.03164	2.9779	3.33798	2.7771
202641_at	ARL3	ADP-ribosylation factor-like 3	403	10q23.3	0.48321	7.96106	2.6433	0.0312463	0.350488	-3.39241	8.52285	8.02065	8.16803	8.02065	7.58928	7.89845	7.50749
212371_at	PPPDE1	PPPDE peptidase domain containing 1	51029	1q44	0.355173	8.9353	2.64297	0.0312618	0.350488	-3.39285	9.14913	9.30315	8.96248	8.96248	8.62552	8.76932	8.775
202467_s_at	COPS2	COP9 constitutive photomorphogenic homolog subunit 2 (Arabidopsis)	9318	15q21.2	0.295808	9.08936	2.64256	0.031281	0.350527	-3.3934	9.29638	9.22103	9.25777	9.02138	8.78624	9.02379	9.01893
213479_at	NPTX2	neuronal pentraxin II	4885	7q21.3-q22.1	0.499069	7.98918	2.64216	0.0312999	0.350563	-3.39395	8.296	8.54251	7.98457	7.63912	7.98457	7.4929	7.98457
217756_x_at	SERF2	small EDRK-rich factor 2	10169	15q15.3	0.68789	9.86768	2.63928	0.0314359	0.351421	-3.39785	10.5278	9.97113	10.2833	9.93143	9.40545	9.93924	9.01538
212016_s_at	PTBP1	polypyrimidine tract binding protein 1	5725	19p13.3	1.1428	6.20733	2.63917	0.0314408	0.351421	-3.39799	6.0738	6.97514	7.53213	6.52152	5.38823	5.89598	5.0645
215231_at	PRKAG2	protein kinase, AMP-activated, gamma 2 non-catalytic subunit	51422	7q36.1	-0.407692	1.80357	-2.63913	0.0314427	0.351421	-3.39804	1.78712	1.33328	1.5914	1.93885	2.12684	1.75496	2.09253
219283_at	C1GALT1C1	C1GALT1-specific chaperone 1	29071	Xq24	0.794773	6.07659	2.639	0.0314491	0.351421	-3.39822	6.52427	6.52963	6.53834	6.10698	5.59933	4.96058	6.27701
215145_s_at	CNTNAP2	contactin associated protein-like 2	26047	7q35-q36	0.899262	5.82182	2.6387	0.0314631	0.351421	-3.39862	6.69702	5.97465	6.33539	5.74356	5.43584	5.98158	4.58472
217755_at	HN1	hematological and neurological expressed 1	51155	17q25.1	0.806321	8.79497	2.63853	0.0314713	0.351421	-3.39886	9.2762	9.12355	9.36741	8.93071	8.74417	8.52769	7.59504
211752_s_at	NDUFS7	NADH dehydrogenase (ubiquinone) Fe-S protein 7, 20kDa (NADH-coenzyme Q reductase)	374291	19p13.3	1.10446	6.57269	2.6378	0.0315057	0.351629	-3.39984	6.95553	6.7983	7.8576	5.79128	6.96293	6.31702	5.32618
215892_at	ZNF440	zinc finger protein 440	126070	19p13.2	-0.380943	2.26034	-2.63714	0.0315373	0.35169	-3.40074	1.91129	2.14174	2.07496	2.14174	2.53782	2.59946	2.4154
219275_at	PDCD5	programmed cell death 5	9141	19q12-q13.1	0.853824	6.54073	2.63685	0.0315507	0.35169	-3.40112	7.08778	6.57353	7.42458	6.57353	6.11458	6.57353	5.43758
219588_s_at	NCAPG2	non-SMC condensin II complex, subunit G2	54892	7q36.3	0.402067	7.53933	2.63559	0.0316106	0.35169	-3.40283	7.72635	8.04429	7.53661	7.55937	7.31818	7.3205	7.27001
[truncated: 20,278 more rows]
